# Supplementary material for: Association of nucleotide excision repair pathway gene polymorphisms with gastric cancer and atrophic gastritis risks
Source: Oncotarget. 2016 Jan 9;7(6):6972–83. doi: 10.18632/oncotarget.6853 (PMC4872762; doi:10.18632/oncotarget.6853)
Supplement: Supplementary file 2 [file oncotarget-07-6972-s002.xlsx]

## Sheet: Sheet1
Table S3. Results of the association between NER pathway polymorphisms and risks of AG and GC
		Gastric mucosa status			Compared	CON→AG		AG→GC		CON→GC		Non-cancer→GC
Gene	SNP	GC	AG	CON	Genotype	OR(95%CI)	P	OR(95%CI)	P	OR(95%CI)	P	OR(95%CI)	P
ERCC1	rs11615	519	523	544	CC	ref.		ref.		ref.		ref.
		323	276	339	CT	0.82(0.67-1.01)	0.068	1.17(0.95-1.44)	0.135	1.00(0.81-1.24)	0.982	1.08(0.90-1.29)	0.407
		51	46	53	TT	0.94(0.60-1.45)	0.768	1.10(0.71-1.68)	0.674	1.14(0.74-1.76)	0.561	1.07(0.74-1.55)	0.716
					(TT+CT) vs. CC	0.84(0.68-1.02)	0.08	1.16(0.95-1.42)	0.135	1.02(0.84-1.25)	0.846	1.08(0.91-1.28)	0.384
					TT vs. (CT+CC)	1.01(0.66-1.55)	0.978	1.04(0.68-1.58)	0.873	1.13(0.74-1.72)	0.582	1.04(0.72-1.48)	0.847
	rs2298881	319	277	344	CC	ref.		ref.		ref.		ref.
		438	419	434	AC	1.15(0.93-1.44)	0.203	0.91(0.74-1.13)	0.402	1.09(0.88-1.36)	0.43	1.00(0.83-1.21)	0.98
		139	148	153	AA	1.24(0.92-1.66)	0.153	0.82(0.61-1.10)	0.178	1.02(0.76-1.38)	0.894	0.91(0.71-1.17)	0.479
					(AA+AC) vs. CC	1.17(0.96-1.44)	0.128	0.89(0.73-1.09)	0.258	1.07(0.87-1.32)	0.5	0.98(0.82-1.17)	0.817
					AA vs. (AC+CC)	1.06(0.81-1.40)	0.658	0.90(0.69-1.19)	0.471	0.93(0.70-1.24)	0.637	0.91(0.72-1.16)	0.45
	rs3212955	438	412	457	AA	ref.		ref.		ref.		ref.
		374	354	394	AG	1.00(0.81-1.23)	0.973	1.05(0.86-1.29)	0.648	0.97(0.79-1.20)	0.806	1.03(0.86-1.23)	0.758
		81	80	85	GG	1.05(0.74-1.49)	0.792	0.94(0.67-1.33)	0.729	0.89(0.62-1.27)	0.52	0.94(0.70-1.26)	0.673
					(GG+AG) vs. AA	1.01(0.83-1.22)	0.959	1.03(0.85-1.25)	0.777	0.96(0.79-1.17)	0.675	1.01(0.86-1.19)	0.895
					GG vs. (AG+AA)	1.05(0.75-1.48)	0.772	0.91(0.65-1.27)	0.591	0.90(0.64-1.26)	0.529	0.92(0.69-1.23)	0.571
	rs3212961	243	222	261	CC	ref.		ref.		ref.		ref.
		456	426	467	AC	1.05(0.83-1.32)	0.699	0.97(0.77-1.23)	0.806	1.05(0.83-1.33)	0.684	1.02(0.84-1.24)	0.841
		193	199	207	AA	1.16(0.87-1.53)	0.319	0.87(0.66-1.15)	0.337	1.07(0.81-1.43)	0.63	0.96(0.76-1.22)	0.736
					(AA+AC) vs. CC	1.08(0.86-1.35)	0.504	0.94(0.76-1.17)	0.582	1.06(0.85-1.32)	0.629	1.00(0.83-1.21)	0.99
					AA vs. (AC+CC)	1.12(0.88-1.41)	0.36	0.89(0.71-1.12)	0.332	1.04(0.82-1.32)	0.746	0.95(0.78-1.16)	0.602
	rs3212986	416	398	418	GG	ref.		ref.		ref.		ref.
		387	356	404	GT	0.94(0.76-1.16)	0.56	1.08(0.88-1.32)	0.483	0.91(0.74-1.13)	0.397	1.01(0.85-1.20)	0.918
		91	95	111	TT	0.89(0.64-1.22)	0.46	0.91(0.66-1.26)	0.562	0.75(0.54-1.05)	0.091	0.84(0.63-1.11)	0.219
					(TT+GT) vs. GG	0.93(0.76-1.13)	0.467	1.04(0.86-1.26)	0.711	0.88(0.72-1.07)	0.193	0.97(0.82-1.15)	0.73
					TT vs. (GT+GG)	0.91(0.67-1.24)	0.559	0.87(0.63-1.19)	0.373	0.78(0.57-1.07)	0.119	0.83(0.63-1.09)	0.171
	rs735482	270	249	305	AA	ref.		ref.		ref.		ref.
		454	420	447	AC	1.14(0.91-1.43)	0.264	0.99(0.79-1.24)	0.947	1.15(0.92-1.44)	0.23	1.08(0.89-1.30)	0.457
		167	176	180	CC	1.24(0.94-1.65)	0.133	0.86(0.65-1.13)	0.278	1.12(0.84-1.50)	0.437	0.98(0.77-1.24)	0.837
					(CC+AC) vs. AA	1.17(0.94-1.44)	0.157	0.95(0.77-1.18)	0.65	1.14(0.92-1.41)	0.231	1.05(0.87-1.25)	0.624
					CC vs. (AC+AA)	1.14(0.89-1.46)	0.286	0.86(0.68-1.10)	0.24	1.03(0.80-1.32)	0.849	0.93(0.75-1.15)	0.512
ERCC2	rs1052555	783	748	830	CC	ref.		ref.		ref.		ref.
		110	95	104	CT	1.07(0.78-1.46)	0.665	1.13(0.84-1.52)	0.427	1.28(0.94-1.74)	0.114	1.18(0.91-1.52)	0.215
		4	3	2	TT	2.90(0.48-17.63)	0.248	1.03(0.22-4.78)	0.973	2.28(0.37-13.93)	0.373	1.58(0.40-6.31)	0.514
					(TT+CT) vs. CC	1.10(0.81-1.50)	0.541	1.13(0.84-1.51)	0.434	1.30(0.96-1.76)	0.09	1.19(0.92-1.53)	0.186
					TT vs. (CT+CC)	2.94(0.48-17.94)	0.242	1.00(0.22-4.64)	1	2.28(0.37-13.97)	0.375	1.56(0.39-6.19)	0.53
	rs13181	758	726	803	TT	ref.		ref.		ref.		ref.
		133	116	130	GT	1.05(0.79-1.39)	0.747	1.15(0.87-1.51)	0.326	1.30(0.98-1.72)	0.068	1.20(0.95-1.52)	0.131
		5	4	3	GG	2.18(0.46-10.27)	0.325	0.92(0.24-3.54)	0.904	2.22(0.48-10.33)	0.308	1.38(0.41-4.66)	0.6
					(GG+GT) vs. TT	1.07(0.81-1.42)	0.632	1.14(0.87-1.50)	0.348	1.32(1.00-1.74)	0.05	1.20(0.95-1.52)	0.118
					GG vs. (GT+TT)	2.21(0.47-10.47)	0.319	0.89(0.23-3.42)	0.868	2.19(0.47-10.21)	0.316	1.35(0.40-4.52)	0.632
	rs238406	259	246	288	GG	ref.		ref.		ref.		ref.
		457	426	456	GT	1.10(0.88-1.38)	0.41	1.04(0.83-1.30)	0.72	1.11(0.89-1.40)	0.353	1.09(0.90-1.32)	0.399
		177	172	187	TT	1.06(0.79-1.41)	0.711	1.00(0.75-1.32)	0.972	1.13(0.84-1.50)	0.424	1.05(0.82-1.33)	0.719
					(TT+GT) vs. GG	1.09(0.88-1.35)	0.433	1.03(0.83-1.27)	0.811	1.12(0.90-1.39)	0.316	1.07(0.90-1.29)	0.444
					TT vs. (GT+GG)	1.00(0.78-1.28)	0.991	0.97(0.76-1.24)	0.807	1.05(0.82-1.34)	0.723	0.99(0.80-1.22)	0.919
	rs238417	258	239	276	GG	ref.		ref.		ref.		ref.
		452	429	464	CG	1.10(0.88-1.39)	0.409	1.00(0.80-1.25)	0.996	1.07(0.85-1.35)	0.541	1.04(0.86-1.27)	0.681
		181	167	173	CC	1.11(0.83-1.49)	0.486	1.02(0.77-1.36)	0.883	1.16(0.87-1.55)	0.328	1.09(0.85-1.39)	0.499
					(CC+CG) vs. GG	1.11(0.89-1.38)	0.361	1.01(0.81-1.25)	0.965	1.10(0.88-1.37)	0.398	1.05(0.88-1.27)	0.575
					CC vs. (CG+GG)	1.05(0.81-1.34)	0.732	1.02(0.80-1.30)	0.863	1.10(0.86-1.41)	0.455	1.06(0.86-1.30)	0.605
ERCC3	rs4150441	302	276	299	GG	ref.		ref.		ref.		ref.
		428	409	452	AG	1.02(0.82-1.28)	0.85	0.95(0.76-1.18)	0.63	0.98(0.79-1.23)	0.888	0.96(0.79-1.15)	0.635
		161	162	176	AA	1.03(0.77-1.36)	0.864	0.86(0.65-1.15)	0.313	0.94(0.70-1.24)	0.644	0.90(0.70-1.14)	0.369
					(AA+GG) vs. GG	1.02(0.83-1.26)	0.829	0.93(0.76-1.14)	0.464	0.97(0.79-1.20)	0.796	0.94(0.79-1.12)	0.487
					AA vs. (AG+GG)	1.01(0.79-1.30)	0.928	0.90(0.70-1.16)	0.421	0.95(0.73-1.22)	0.671	0.93(0.75-1.15)	0.475
	rs4150448	720	662	747	GG	ref.		ref.		ref.		ref.
		154	173	173	AG	1.10(0.86-1.41)	0.454	0.82(0.64-1.05)	0.108	0.99(0.76-1.28)	0.931	0.88(0.71-1.09)	0.25
		17	11	12	AA	1.21(0.51-2.85)	0.669	1.30(0.60-2.82)	0.512	1.57(0.72-3.43)	0.253	1.40(0.73-2.67)	0.315
					(AA+GG) vs. GG	1.11(0.87-1.41)	0.415	0.85(0.67-1.08)	0.17	1.03(0.80-1.32)	0.827	0.91(0.74-1.13)	0.396
					AA vs. (AG+GG)	1.18(0.50-2.81)	0.703	1.32(0.61-2.88)	0.479	1.57(0.72-3.43)	0.255	1.41(0.74-2.70)	0.297
	rs4150506	432	416	433	CC	ref.		ref.		ref.		ref.
		380	340	408	CT	0.89(0.72-1.09)	0.258	1.07(0.87-1.31)	0.533	0.92(0.75-1.13)	0.436	1.00(0.84-1.19)	0.99
		83	83	88	TT	0.98(0.69-1.39)	0.917	0.92(0.65-1.30)	0.633	0.91(0.64-1.29)	0.601	0.92(0.68-1.24)	0.571
					(TT+CT) vs. CC	0.90(0.74-1.20)	0.317	1.04(0.86-1.26)	0.701	0.92(0.75-1.12)	0.405	0.98(0.83-1.16)	0.845
					TT vs. (CT+CC)	1.04(0.74-1.45)	0.838	0.90(0.64-1.25)	0.513	0.95(0.68-1.33)	0.761	0.92(0.69-1.22)	0.568
ERCC4	rs1799801	565	516	576	TT	ref.		ref.		ref.		ref.
		276	293	309	CT	1.02(0.83-1.26)	0.865	0.85(0.69-1.04)	0.119	0.86(0.69-1.06)	0.163	0.86(0.71-1.03)	0.094
		50	38	51	CC	0.74(0.47-1.16)	0.19	1.23(0.78-1.92)	0.376	1.07(0.69-1.66)	0.761	1.11(0.77-1.62)	0.573
					(CC+CT) vs. TT	0.98(0.80-1.20)	0.824	0.89(0.73-1.09)	0.25	0.89(0.72-1.09)	0.254	0.89(0.75-1.06)	0.183
					CC vs. (CT+TT)	0.74(0.47-1.16)	0.186	1.30(0.83-2.03)	0.256	1.13(0.73-1.75)	0.58	1.18(0.81-1.70)	0.393
	rs2276464	573	519	579	GG	ref.		ref.		ref.		ref.
		274	287	304	CG	1.01(0.81-1.24)	0.955	0.84(0.68-1.04)	0.112	0.86(0.70-1.07)	0.182	0.85(0.71-1.02)	0.089
		48	38	45	CC	0.83(0.52-1.33)	0.437	1.17(0.74-1.84)	0.502	1.17(0.74-1.85)	0.502	1.13(0.77-1.66)	0.528
					(CC+CG) vs. GG	0.98(0.80-1.20)	0.869	0.88(0.72-1.08)	0.215	0.90(0.74-1.11)	0.324	0.89(0.75-1.06)	0.179
					CC vs. (CG+GG)	0.84(0.53-1.33)	0.445	1.23(0.78-1.93)	0.367	1.24(0.78-1.95)	0.364	1.19(0.82-1.75)	0.364
	rs254942	542	510	550	TT	ref.		ref.		ref.		ref.
		296	295	326	CT	1.00(0.81-1.23)	0.988	0.95(0.77-1.17)	0.607	0.94(0.76-1.16)	0.57	0.93(0.77-1.11)	0.394
		47	31	39	CC	0.86(0.52-1.44)	0.572	1.43(0.88-2.33)	0.145	1.22(0.76-1.96)	0.409	1.34(0.90-1.99)	0.157
					(CC+CT) vs. TT	0.98(0.80-1.20)	0.868	0.99(0.81-1.21)	0.937	0.97(0.79-1.19)	0.76	0.97(0.81-1.15)	0.687
					CC vs. (CT+TT)	0.86(0.52-1.44)	0.57	1.46(0.91-2.35)	0.118	1.24(0.77-1.98)	0.375	1.37(0.93-2.03)	0.117
ERCC5	rs1047768	437	450	481	TT	ref.		ref.		ref.		ref.
		371	323	362	CT	0.90(0.73-1.11)	0.315	1.15(0.94-1.41)	0.175	1.09(0.88-1.34)	0.442	1.11(0.93-1.33)	0.231
		82	75	91	CC	0.88(0.62-1.26)	0.494	1.16(0.82-1.64)	0.406	1.00(0.70-1.43)	0.998	1.07(0.79-1.44)	0.657
					(CC+CT) vs. TT	0.90(0.74-1.09)	0.273	1.16(0.95-1.40)	0.145	1.07(0.88-1.31)	0.496	1.11(0.94-1.31)	0.237
					CC vs. (CT+TT)	0.92(0.66-1.30)	0.65	1.10(0.78-1.54)	0.585	0.97(0.69-1.36)	0.845	1.02(0.77-1.37)	0.881
	rs2094258	358	307	347	GG	ref.		ref.		ref.		ref.
		406	398	428	AG	1.07(0.86-1.33)	0.557	0.84(0.68-1.04)	0.115	0.89(0.72-1.20)	0.28	0.87(0.73-1.04)	0.132
		116	131	143	AA	1.08(0.80-1.46)	0.611	0.74(0.55-1.01)	0.056	0.82(0.61-1.12)	0.213	0.79(0.61-1.03)	0.085
					(AA+GG) vs. GG	1.07(0.87-1.31)	0.532	0.82(0.67-1.00)	0.053	0.87(0.71-1.07)	0.185	0.85(0.72-1.01)	0.066
					AA vs. (AG+GG)	1.04(0.80-1.37)	0.761	0.82(0.62-1.09)	0.167	0.87(0.66-1.16)	0.35	0.86(0.67-1.09)	0.21
	rs2296147	554	535	588	TT	ref.		ref.		ref.		ref.
		287	269	294	CT	0.96(0.78-1.19)	0.715	1.01(0.82-1.25)	0.911	1.02(0.82-1.27)	0.844	1.01(0.85-1.22)	0.878
		51	38	45	CC	1.00(0.62-1.61)	0.991	1.47(0.94-2.30)	0.091	1.33(0.84-2.08)	0.221	1.39(0.95-2.03)	0.089
					(CC+CT) vs. TT	0.97(0.79-1.19)	0.74	1.07(0.87-1.30)	0.528	1.06(0.87-1.30)	0.561	1.06(0.89-1.26)	0.51
					CC vs. (CT+TT)	1.01(0.63-1.62)	0.968	1.48(0.95-2.30)	0.086	1.33(0.85-2.07)	0.212	1.39(0.96-2.01)	0.086
	rs4150291	737	724	798	AA	ref.		ref.		ref.		ref.
		149	117	127	AT	0.97(0.73-1.29)	0.844	1.27(0.97-1.67)	0.082	1.17(0.89-1.55)	0.255	1.22(0.97-1.54)	0.085
		10	5	9	TT	0.64(0.20-2.05)	0.45	2.02(0.67-6.10)	0.212	1.35(0.51-3.58)	0.549	1.54(0.66-3.59)	0.317
					(TT+AT) vs. AA	0.95(0.72-1.26)	0.728	1.30(1.00-1.69)	0.051	1.19(0.91-1.55)	0.214	1.24(0.99-1.55)	0.06
					TT vs. (AT+AA)	0.66(0.21-2.10)	0.475	1.96(0.65-5.91)	0.234	1.31(0.49-3.47)	0.588	1.50(0.64-3.48)	0.353
	rs4150383	799	757	820	GG	ref.		ref.		ref.		ref.
		87	85	108	AG	0.81(0.59-1.12)	0.198	0.92(0.66-1.27)	0.611	0.83(0.60-1.13)	0.237	0.86(0.65-1.13)	0.272
		3	3	3	AA	1.11(0.21-5.83)	0.902	1.24(0.24-6.50)	0.798	1.16(0.22-6.27)	0.862	1.11(0.27-4.60)	0.89
					(AA+GG) vs. GG	0.82(0.60-1.12)	0.213	0.93(0.68-1.28)	0.652	0.83(0.61-1.14)	0.258	0.86(0.66-1.13)	0.292
					AA vs. (AG+GG)	1.13(0.22-5.97)	0.882	1.27(0.24-6.67)	0.776	1.19(0.22-6.39)	0.843	1.13(0.27-4.69)	0.869
XPA	rs10817938	547	488	595	TT	ref.		ref.		ref.		ref.
		307	318	299	CT	1.34(1.09-1.66)	0.006	0.86(0.70-1.06)	0.153	1.10(0.89-1.36)	0.392	0.95(0.80-1.14)	0.585
		37	40	38	CC	1.43(0.88-2.31)	0.15	0.86(0.54-1.39)	0.545	1.29(0.78-2.12)	0.327	1.06(0.70-1.60)	0.794
					(CC+CT) vs. TT	1.35(1.10-1.65)	0.004	0.86(0.71-1.05)	0.139	1.11(0.91-1.37)	0.302	0.96(0.81-1.14)	0.658
					CC vs. (CT+TT)	1.28(0.79-2.07)	0.308	0.91(0.57-1.46)	0.703	1.23(0.75-2.01)	0.418	1.07(0.71-1.62)	0.746
	rs2808668	216	243	224	TT	ref.		ref.		ref.		ref.
		435	401	482	CT	0.74(0.58-0.94)	0.015	1.26(1.00-1.59)	0.057	0.90(0.71-1.16)	0.421	1.08(0.88-1.33)	0.462
		239	199	223	CC	0.81(0.61-1.06)	0.127	1.35(1.03-1.76)	0.029	1.04(0.79-1.38)	0.773	1.23(0.98-1.56)	0.08
					(CC+CT) vs. TT	0.76(0.61-0.96)	0.018	1.29(1.03-1.60)	0.024	0.95(0.75-1.20)	0.658	1.13(0.93-1.37)	0.211
					CC vs. (CT+TT)	0.96(0.77-1.21)	0.751	1.17(0.94-1.47)	0.161	1.12(0.90-1.41)	0.314	1.18(0.97-1.43)	0.092
	rs3176629	741	688	754	CC	ref.		ref.		ref.		ref.
		149	145	169	CT	0.92(0.71-1.19)	0.504	0.97(0.74-1.25)	0.803	0.91(0.70-1.18)	0.471	0.92(0.74-1.15)	0.478
		6	12	11	TT	0.89(0.37-2.13)	0.795	0.46(0.17-1.24)	0.125	0.41(0.14-1.20)	0.103	0.44(0.17-1.09)	0.077
					(TT+CT) vs. CC	0.91(0.71-1.17)	0.474	0.93(0.72-1.20)	0.561	0.87(0.67-1.13)	0.294	0.89(0.71-1.10)	0.272
					TT vs. (CT+CC)	0.88(0.37-2.12)	0.776	0.46(0.17-1.25)	0.128	0.41(0.14-1.20)	0.104	0.44(0.17-1.10)	0.078
XPC	rs1870134	473	437	481	GG	ref.		ref.		ref.		ref.
		356	343	390	CG	0.94(0.77-1.16)	0.558	0.97(0.79-1.19)	0.777	0.91(0.74-1.12)	0.353	0.92(0.78-1.10)	0.376
		65	62	63	CC	0.97(0.65-1.44)	0.864	1.00(0.68-1.46)	0.994	0.96(0.64-1.43)	0.847	0.95(0.68-1.32)	0.759
					(CC+CG) vs. GG	0.95(0.78-1.15)	0.577	0.98(0.80-1.18)	0.805	0.92(0.75-1.12)	0.388	0.93(0.79-1.10)	0.388
					CC vs. (CG+GG)	1.00(0.68-1.48)	0.999	1.02(0.70-1.48)	0.924	1.01(0.68-1.49)	0.966	0.99(0.72-1.36)	0.932
	rs2228000	444	396	424	CC	ref.		ref.		ref.		ref.
		351	368	408	CT	0.96(0.78-1.18)	0.696	0.85(0.69-1.05)	0.124	0.83(0.67-1.02)	0.079	0.84(0.70-1.00)	0.05
		96	77	95	TT	0.91(0.64-1.29)	0.598	1.02(0.73-1.43)	0.905	0.95(0.68-1.34)	0.775	1.01(0.76-1.35)	0.936
					(TT+CT) vs. CC	0.95(0.78-1.16)	0.604	0.88(0.73-1.07)	0.208	0.85(0.70-1.04)	0.111	0.87(0.74-1.03)	0.103
					TT vs. (CT+CC)	0.93(0.67-1.30)	0.655	1.09(0.79-1.51)	0.6	1.04(0.75-1.44)	0.803	1.09(0.83-1.44)	0.517
	rs2228001	360	325	380	AA	ref.		ref.		ref.		ref.
		418	401	431	AC	1.07(0.87-1.33)	0.525	0.94(0.77-1.16)	0.582	1.02(0.82-1.26)	0.87	0.99(0.83-1.18)	0.878
		118	116	120	CC	1.26(0.92-1.72)	0.155	0.93(0.69-1.27)	0.652	1.08(0.78-1.48)	0.648	1.02(0.78-1.33)	0.884
					(CC+AC) vs. AA	1.11(0.90-1.35)	0.327	0.94(0.77-1.15)	0.555	1.03(0.84-1.26)	0.778	0.99(0.84-1.18)	0.927
					CC vs. (AC+AA)	1.19(0.89-1.59)	0.232	0.97(0.73-1.28)	0.812	1.07(0.79-1.43)	0.672	1.03(0.80-1.31)	0.835
	rs2470352	885	842	928	AA	ref.		ref.		ref.		ref.
		7	3	6	AT	0.38(0.09-1.64)	0.197	2.01(0.51-7.97)	0.32	1.35(0.43-4.25)	0.614	1.59(0.57-4.41)	0.372
	rs2607775	802	795	864	CC	ref.		ref.		ref.		ref.
		91	51	70	CG	0.76(0.51-1.12)	0.166	1.88(1.30-2.72)	7.35×10-4	1.52(1.07-2.15)	0.019	1.73(1.28-2.32)	3.04×10-4
		3	0	1	GG	/	/	/	/	1.37(0.14-13.55)	0.786	3.00(0.31-29.38)	0.346
					(GG+CG) vs. CC	0.75(0.50-1.11)	0.145	1.92(1.33-2.77)	4.56×10-4	1.51(1.07-2.14)	0.019	1.74(1.30-2.34)	2.09×10-4
					GG vs. (CG+CC)	/	/	/	/	1.32(0.13-12.97)	0.814	2.86(0.29-27.99)	0.367
DDB2	rs2029298	389	399	451	GG	ref.		ref.		ref.		ref.
		421	350	389	AG	1.04(0.85-1.28)	0.705	1.21(0.99-1.49)	0.069	1.19(0.97-1.47)	0.101	1.21(1.02-1.45)	0.031
		81	96	95	AA	1.10(0.79-1.54)	0.564	0.85(0.61-1.18)	0.324	0.98(0.69-1.39)	0.908	0.90(0.67-1.20)	0.459
					(AA+AG) vs. GG	1.05(0.87-1.28)	0.609	1.13(0.93-1.37)	0.213	1.15(0.95-1.40)	0.163	1.15(0.97-1.36)	0.108
					AA vs. (AG+GG)	1.09(0.79-1.50)	0.603	0.77(0.56-1.06)	0.106	0.90(0.64-1.26)	0.527	0.81(0.61-1.07)	0.139
	rs326222	457	436	480	TT	ref.		ref.		ref.		ref.
		392	330	393	CT	0.99(0.80-1.22)	0.903	1.11(0.90-1.36)	0.324	1.02(0.83-1.25)	0.879	1.07(0.90-1.27)	0.476
		48	75	61	CC	1.42(0.97-2.08)	0.073	0.64(0.43-0.94)	0.025	0.82(0.53-1.26)	0.356	0.71(0.50-1.02)	0.065
					(CC+CT) vs. TT	1.05(0.86-1.27)	0.665	1.02(0.84-1.24)	0.818	0.99(0.81-1.21)	0.921	1.01(0.86-1.19)	0.899
					CC vs. (CT+TT)	1.43(0.99-2.08)	0.058	0.61(0.41-0.89)	0.011	0.81(0.53-1.23)	0.317	0.69(0.49-0.98)	0.039
	rs3781619	347	342	391	AA	ref.		ref.		ref.		ref.
		451	380	419	AG	1.10(0.89-1.36)	0.402	1.15(0.94-1.42)	0.179	1.18(0.95-1.45)	0.136	1.18(0.99-1.41)	0.072
		95	123	124	GG	1.12(0.83-1.53)	0.452	0.76(0.55-1.04)	0.081	0.88(0.64-1.22)	0.44	0.81(0.62-1.07)	0.135
					(GG+AG) vs. AA	1.10(0.90-1.34)	0.355	1.06(0.87-1.29)	0.582	1.11(0.91-1.35)	0.321	1.09(0.92-1.29)	0.318
					GG vs. (AG+AA)	1.08(0.81-1.43)	0.615	0.70(0.52-0.94)	0.017	0.80(0.59-1.09)	0.162	0.74(0.57-0.96)	0.022
	rs830083	258	310	374	CC	ref.		ref.		ref.		ref.
		410	371	423	CG	1.12(0.90-1.39)	0.323	1.28(1.02-1.60)	0.032	1.34(1.07-1.68)	0.011	1.33(1.09-1.61)	0.004
		222	165	137	GG	1.48(1.11-1.97)	0.008	1.63(1.25-2.13)	3.29×10-4	2.32(1.75-3.08)	6.62×10-9	1.94(1.54-2.44)	2.18×10-8
					(GG+CG) vs. CC	1.20(0.98-1.48)	0.073	1.39(1.13-1.71)	0.002	1.58(1.28-1.95)	2.05×10-5	1.49(1.25-1.79)	1.19×10-5
					GG vs. (CG+CC)	1.40(1.08-1.82)	0.012	1.42(1.12-1.80)	0.003	1.96(1.52-2.53)	2.06×10-7	1.65(1.35-2.02)	1.33×10-6
OR and 95%CI were adjusted for age, sex and H. pylori infection.
Abbreviations: GC, gastric cancer; AG, atrophic gastritis; CON, control.
