# Supplementary material for: Association of nucleotide excision repair pathway gene polymorphisms with gastric cancer and atrophic gastritis risks
Source: Oncotarget. 2016 Jan 9;7(6):6972–83. doi: 10.18632/oncotarget.6853 (PMC4872762; doi:10.18632/oncotarget.6853)
Supplement: Supplementary file 3 [file oncotarget-07-6972-s003.xlsx]

## Sheet: Sheet1
Table S4. Subgroup analysis based on H. pylori infection
			Gastric mucosa status			Compared	CON→AG		AG→GC		CON→GC		Non-cancer→GC
Gene	SNP	Hp	GC	AG	CON	Genotype	OR(95%CI)	P	OR(95%CI)	P	OR(95%CI)	P	OR(95%CI)	P
ERCC1	rs11615	(+)	264	308	158	CC	ref.		ref.		ref.		ref.
			159	162	107	CT	0.75(0.55-1.03)	0.076	1.14(0.86-1.50)	0.371	0.89(0.63-1.24)	0.474	1.03(0.80-1.33)	0.821
			26	28	8	TT	1.73(0.76-3.93)	0.188	1.09(0.62-1.93)	0.761	2.30(0.96-5.50)	0.06	1.29(0.75-2.22)	0.355
						(TT+CT) vs. CC	0.82(0.60-1.11)	0.2	1.13(0.87-1.48)	0.358	0.98(0.71-1.35)	0.889	1.06(0.83-1.36)	0.624
						TT vs. (CT+CC)	1.93(0.86-4.33)	0.112	1.04(0.60-1.82)	0.885	2.39(1.02-5.61)	0.045	1.28(0.75-2.17)	0.371
		(-)	255	215	386	CC	ref.		ref.		ref.		ref.
			164	114	232	CT	0.88(0.67-1.17)	0.371	1.20(0.88-1.64)	0.245	1.08(0.83-1.41)	0.569	1.12(0.88-1.43)	0.366
			25	18	45	TT	0.67(0.38-1.20)	0.177	1.10(0.57-2.11)	0.778	0.85(0.50-1.46)	0.555	0.92(0.55-1.52)	0.735
						(TT+CT) vs. CC	0.85(0.65-1.11)	0.222	1.19(0.88-1.59)	0.257	1.04(0.81-1.35)	0.738	1.09(0.86-1.38)	0.478
						TT vs. (CT+CC)	0.71(0.41-1.26)	0.243	1.03(0.54-1.94)	0.941	0.83(0.49-1.40)	0.475	0.88(0.54-1.44)	0.601
	rs2298881	(+)	164	165	93	CC	ref.		ref.		ref.		ref.
			217	252	136	AC	1.02(0.73-1.43)	0.904	0.85(0.63-1.13)	0.254	0.83(0.58-1.18)	0.291	0.85(0.65-1.11)	0.224
			71	81	42	AA	1.07(0.68-1.70)	0.762	0.87(0.59-1.29)	0.483	0.96(0.60-1.56)	0.876	0.89(0.62-1.28)	0.537
						(AA+AC) vs. CC	1.03(0.75-1.42)	0.849	0.86(0.65-1.13)	0.267	0.86(0.62-1.21)	0.388	0.86(0.67-1.11)	0.252
						AA vs. (AC+CC)	1.05(0.68-1.62)	0.828	1.04(0.72-1.52)	0.833	1.17(0.73-1.88)	0.509	1.06(0.75-1.50)	0.744
		(-)	155	112	251	CC	ref.		ref.		ref.		ref.
			221	167	298	AC	1.26(0.94-1.69)	0.121	0.99(0.72-1.37)	0.959	1.29(0.97-1.70)	0.078	1.17(0.90-1.51)	0.237
			68	67	111	AA	1.35(0.93-1.98)	0.117	0.78(0.50-1.20)	0.249	1.07(0.73-1.56)	0.741	0.94(0.66-1.34)	0.735
						(AA+AC) vs. CC	1.29(0.98-1.70)	0.073	0.93(0.68-1.26)	0.639	1.22(0.94-1.59)	0.132	1.10(0.87-1.41)	0.428
						AA vs. (AC+CC)	1.08(0.75-1.55)	0.678	0.78(0.52-1.17)	0.228	0.83(0.58-1.20)	0.323	0.81(0.58-1.13)	0.208
	rs3212955	(+)	216	234	129	AA	ref.		ref.		ref.		ref.
			195	220	120	AG	1.09(0.79-1.49)	0.61	1.00(0.76-1.31)	0.968	0.98(0.70-1.36)	0.891	1.01(0.79-1.30)	0.936
			38	45	25	GG	1.03(0.60-1.77)	0.929	0.93(0.57-1.49)	0.75	0.83(0.46-1.47)	0.515	0.91(0.59-1.41)	0.674
						(GG+AG) vs. AA	1.07(0.79-1.44)	0.67	0.98(0.76-1.28)	0.904	0.95(0.69-1.30)	0.735	0.99(0.78-1.26)	0.949
						GG vs. (AG+AA)	0.99(0.59-1.67)	0.962	0.93(0.58-1.47)	0.748	0.82(0.47-1.43)	0.481	0.90(0.59-1.38)	0.63
		(-)	222	178	328	AA	ref.		ref.		ref.		ref.
			179	134	274	AG	0.93(0.71-1.23)	0.614	1.13(0.83-1.54)	0.44	0.97(0.75-1.27)	0.827	1.05(0.82-1.40)	0.706
			43	35	60	GG	1.07(0.68-1.70)	0.764	0.96(0.58-1.57)	0.862	0.93(0.60-1.46)	0.76	0.96(0.64-1.43)	0.83
						(GG+AG) vs. AA	0.96(0.74-1.25)	0.76	1.09(0.82-1.46)	0.551	0.96(0.75-1.24)	0.776	1.03(0.82-1.30)	0.804
						GG vs. (AG+AA)	1.11(0.72-1.73)	0.632	0.90(0.55-1.46)	0.659	0.94(0.61-1.45)	0.775	0.93(0.63-1.37)	0.706
	rs3212961	(+)	121	137	68	CC	ref.		ref.		ref.		ref.
			231	249	150	AC	0.82(0.57-1.17)	0.275	1.03(0.76-1.41)	0.838	0.86(0.59-1.26)	0.437	0.98(0.73-1.30)	0.862
			96	113	56	AA	0.96(0.62-1.50)	0.867	0.93(0.64-1.35)	0.713	0.99(0.62-1.58)	0.996	0.94(0.67-1.33)	0.731
						(AA+AC) vs. CC	0.86(0.61-1.21)	0.379	1.00(0.75-1.34)	0.983	0.90(0.62-1.29)	0.552	0.97(0.74-1.27)	0.802
						AA vs. (AC+CC)	1.11(0.77-1.60)	0.589	0.91(0.67-1.25)	0.558	1.10(0.74-1.63)	0.644	0.95(0.71-1.28)	0.751
		(-)	122	85	193	CC	ref.		ref.		ref.		ref.
			225	177	317	AC	1.27(0.93-1.74)	0.136	0.88(0.62-1.26)	0.488	1.18(0.88-1.59)	0.28	1.06(0.80-1.39)	0.69
			97	86	151	AA	1.30(0.90-1.88)	0.164	0.81(0.54-1.23)	0.332	1.13(0.79-1.62)	0.508	0.99(0.71-1.37)	0.941
						(AA+AC) vs. CC	1.28(0.95-1.73)	0.104	0.86(0.62-1.20)	0.375	1.16(0.88-1.54)	0.296	1.03(0.80-1.34)	0.802
						AA vs. (AC+CC)	1.11(0.82-1.51)	0.488	0.88(0.62-1.23)	0.451	1.01(0.75-1.37)	0.93	0.95(0.72-1.25)	0.711
	rs3212986	(+)	197	227	124	GG	ref.		ref.		ref.		ref.
			207	218	115	GT	1.09(0.79-1.50)	0.6	1.11(0.84-1.46)	0.466	1.12(0.80-1.57)	0.513	1.13(0.88-1.46)	0.342
			46	56	35	TT	0.91(0.56-1.47)	0.684	0.96(0.62-1.48)	0.839	0.81(0.48-1.36)	0.416	0.91(0.61-1.37)	0.651
						(TT+GT) vs. GG	1.05(0.77-1.41)	0.772	1.08(0.83-1.40)	0.58	1.05(0.76-1.44)	0.786	1.08(0.85-1.38)	0.512
						TT vs. (GT+GG)	0.87(0.55-1.38)	0.549	0.91(0.60-1.38)	0.649	0.76(0.46-1.25)	0.278	0.86(0.58-1.26)	0.436
		(-)	219	171	294	GG	ref.		ref.		ref.		ref.
			180	138	289	GT	0.84(0.63-1.11)	0.212	1.05(0.77-1.43)	0.764	0.81(0.62-1.05)	0.111	0.91(0.71-1.17)	0.464
			45	39	76	TT	0.87(0.57-1.35)	0.54	0.86(0.53-1.39)	0.536	0.72(0.47-1.11)	0.134	0.78(0.53-1.15)	0.201
						(TT+GT) vs. GG	0.85(0.65-1.10)	0.224	1.00(0.75-1.33)	0.987	0.79(0.61-1.01)	0.061	0.88(0.70-1.11)	0.273
						TT vs. (GT+GG)	0.96(0.64-1.45)	0.855	0.81(0.51-1.30)	0.389	0.79(0.53-1.19)	0.259	0.79(0.54-1.16)	0.229
	rs735482	(+)	138	152	84	AA	ref.		ref.		ref.		ref.
			232	249	138	AC	0.98(0.70-1.39)	0.924	1.01(0.75-1.36)	0.971	0.94(0.65-1.35)	0.719	1.00(0.76-1.31)	0.979
			78	98	51	CC	1.03(0.66-1.60)	0.891	0.86(0.58-1.25)	0.42	0.93(0.58-1.49)	0.764	0.87(0.61-1.24)	0.451
						(CC+AC) vs. AA	1.00(0.72-1.38)	0.977	0.96(0.73-1.28)	0.799	0.94(0.66-1.32)	0.703	0.96(0.74-1.25)	0.779
						CC vs. (AC+AA)	1.05(0.72-1.54)	0.808	0.85(0.61-1.19)	0.345	0.96(0.64-1.46)	0.858	0.87(0.64-1.19)	0.387
		(-)	132	97	221	AA	ref.		ref.		ref.		ref.
			222	171	309	AC	1.28(0.94-1.73)	0.117	0.96(0.68-1.35)	0.823	1.29(0.97-1.73)	0.084	1.15(0.88-1.50)	0.305
			89	78	129	CC	1.40(0.97-2.03)	0.076	0.87(0.57-1.33)	0.529	1.26(0.88-1.82)	0.211	1.09(0.78-1.52)	0.615
						(CC+AC) vs. AA	1.31(0.99-1.75)	0.063	0.93(0.68-1.29)	0.674	1.28(0.97-1.68)	0.076	1.13(0.88-1.45)	0.342
						CC vs. (AC+AA)	1.21(0.88-1.65)	0.248	0.89(0.62-1.27)	0.511	1.07(0.78-1.47)	0.668	0.99(0.74-1.33)	0.96
ERCC2	rs1052555	(+)	402	441	248	CC	ref.		ref.		ref.		ref.
			50	59	26	CT	1.42(0.87-2.34)	0.164	0.98(0.65-1.47)	0.916	1.39(0.82-2.37)	0.221	1.10(0.75-1.61)	0.621
			1	0	0	TT	/	/	/	/	/	/	/	/
						(TT+CT) vs. CC	1.42(0.87-2.34)	0.164	0.99(0.66-1.49)	0.967	1.40(0.82-2.38)	0.212	1.12(0.76-1.63)	0.576
						TT vs. (CT+CC)	/	/	/	/	/	/	/	/
		(-)	381	307	582	CC	ref.		ref.		ref.		ref.
			60	36	78	CT	0.89(0.58-1.36)	0.588	1.33(0.85-2.08)	0.216	1.22(0.83-1.77)	0.31	1.23(0.87-1.74)	0.245
			3	3	2	TT	2.88(0.48-17.42)	0.25	0.82(0.16-4.28)	0.809	2.06(0.33-13.00)	0.443	1.35(0.31-5.96)	0.689
						(TT+CT) vs. CC	0.94(0.63-1.42)	0.776	1.29(0.83-1.99)	0.255	1.24(0.86-1.79)	0.256	1.23(0.88-1.73)	0.226
						TT vs. (CT+CC)	2.93(0.48-17.78)	0.242	0.79(0.15-4.11)	0.778	2.07(0.33-13.12)	0.438	1.33(0.30-5.84)	0.706
	rs13181	(+)	391	427	239	TT	ref.		ref.		ref.		ref.
			60	72	35	GT	1.30(0.83-2.02)	0.253	0.96(0.66-1.40)	0.839	1.27(0.79-2.04)	0.328	1.06(0.75-1.51)	0.727
			1	1	0	GG	/	/	0.59(0.04-9.54)	0.707	/	/	0.73(0.05-11.94)	0.827
						(GG+GT) vs. TT	1.31(0.84-2.03)	0.236	0.95(0.66-1.39)	0.805	1.27(0.79-2.05)	0.317	1.06(0.75-1.50)	0.749
						GG vs. (GT+TT)	/	/	0.58(0.04-9.35)	0.697	/	/	0.70(0.04-11.35)	0.799
		(-)	367	299	564	TT	ref.		ref.		ref.		ref.
			73	44	95	GT	0.91(0.62-1.33)	0.612	1.43(0.94-2.17)	0.091	1.31(0.93-1.86)	0.125	1.32(0.96-1.82)	0.087
			4	3	3	GG	1.93(0.39-9.68)	0.422	1.07(0.23-5.05)	0.934	2.05(0.43-9.80)	0.368	1.62(0.43-6.05)	0.476
						(GG+GT) vs. TT	0.94(0.64-1.37)	0.741	1.41(0.94-2.11)	0.097	1.34(0.95-1.89)	0.094	1.34(0.98-1.83)	0.07
						GG vs. (GT+TT)	1.98(0.39-9.92)	0.407	1.02(0.22-4.77)	0.982	2.05(0.43-9.74)	0.368	1.57(0.42-5.83)	0.504
	rs238406	(+)	139	145	85	GG	ref.		ref.		ref.		ref.
			231	245	138	GT	1.04(0.74-1.47)	0.825	1.00(0.74-1.35)	0.992	1.05(0.73-1.50)	0.809	1.02(0.77-1.34)	0.912
			79	108	50	TT	1.27(0.82-1.98)	0.281	0.77(0.53-1.13)	0.178	1.04(0.65-1.68)	0.869	0.85(0.60-1.21)	0.365
						(TT+GT) vs. GG	1.10(0.80-1.53)	0.555	0.93(0.70-1.23)	0.61	1.05(0.74-1.48)	0.8	0.97(0.75-1.26)	0.806
						TT vs. (GT+GG)	1.25(0.85-1.83)	0.251	0.77(0.55-1.07)	0.119	1.01(0.66-1.53)	0.974	0.84(0.62-1.14)	0.264
		(-)	120	101	203	GG	ref.		ref.		ref.		ref.
			226	181	318	GT	1.15(0.85-1.56)	0.366	1.10(0.78-1.54)	0.594	1.16(0.86-1.56)	0.324	1.16(0.88-1.52)	0.297
			98	64	137	TT	0.92(0.62-1.35)	0.66	1.34(0.88-2.05)	0.172	1.18(0.82-1.69)	0.373	1.25(0.90-1.74)	0.189
						(TT+GT) vs. GG	1.08(0.81-1.44)	0.591	1.16(0.84-1.60)	0.364	1.17(0.88-1.54)	0.278	1.18(0.91-1.53)	0.205
						TT vs. (GT+GG)	0.85(0.61-1.18)	0.334	1.28(0.89-1.84)	0.186	1.07(0.79-1.45)	0.666	1.14(0.86-1.51)	0.377
	rs238417	(+)	131	146	83	GG	ref.		ref.		ref.		ref.
			228	243	133	CG	1.02(0.72-1.45)	0.902	1.06(0.78-1.43)	0.718	1.18(0.82-1.72)	0.375	1.08(0.82-1.43)	0.572
			90	101	51	CC	1.09(0.70-1.68)	0.714	1.00(0.69-1.46)	0.992	1.27(0.79-2.03)	0.324	1.07(0.76-1.53)	0.69
						(CC+CG) vs. GG	1.05(0.75-1.45)	0.784	1.04(0.78-1.39)	0.782	1.22(0.86-1.73)	0.273	1.08(0.83-1.41)	0.56
						CC vs. (CG+GG)	1.09(0.74-1.59)	0.665	0.97(0.70-1.34)	0.835	1.12(0.75-1.68)	0.578	1.01(0.75-1.37)	0.94
		(-)	127	93	193	GG	ref.		ref.		ref.		ref.
			224	186	331	CG	1.17(0.86-1.59)	0.331	0.94(0.67-1.32)	0.714	1.01(0.75-1.36)	0.947	1.00(0.77-1.31)	0.986
			91	66	122	CC	1.12(0.76-1.66)	0.567	1.05(0.69-1.60)	0.826	1.09(0.76-1.59)	0.633	1.10(0.78-1.54)	0.582
						(CC+CG) vs. GG	1.15(0.86-1.55)	0.342	0.97(0.70-1.34)	0.847	1.03(0.78-1.36)	0.824	1.03(0.80-1.33)	0.835
						CC vs. (CG+GG)	1.01(0.73-1.42)	0.941	1.10(0.76-1.58)	0.61	1.09(0.79-1.50)	0.597	1.10(0.82-1.47)	0.527
ERCC3	rs4150441	(+)	150	166	95	GG	ref.		ref.		ref.		ref.
			223	236	129	AG	1.07(0.77-1.50)	0.695	1.03(0.77-1.38)	0.856	1.18(0.82-1.68)	0.375	1.07(0.82-1.40)	0.614
			75	98	49	AA	1.15(0.75-1.77)	0.532	0.82(0.56-1.20)	0.304	1.02(0.64-1.61)	0.947	0.88(0.62-1.25)	0.484
						(AA+GG) vs. GG	1.09(0.80-1.50)	0.58	0.97(0.74-1.27)	0.816	1.14(0.81-1.59)	0.462	1.02(0.79-1.31)	0.891
						AA vs. (AG+GG)	1.11(0.75-1.63)	0.606	0.81(0.58-1.14)	0.223	0.93(0.61-1.41)	0.725	0.85(0.62-1.16)	0.299
		(-)	152	110	204	GG	ref.		ref.		ref.		ref.
			205	173	323	AG	1.00(0.74-1.34)	0.974	0.85(0.62-1.18)	0.345	0.87(0.66-1.16)	0.344	0.85(0.66-1.11)	0.227
			86	64	127	AA	0.94(0.64-1.37)	0.734	0.92(0.60-1.41)	0.71	0.89(0.62-1.28)	0.515	0.90(0.65-1.26)	0.554
						(AA+GG) vs. GG	0.98(0.74-1.30)	0.877	0.88(0.64-1.19)	0.397	0.88(0.67-1.15)	0.335	0.87(0.68-1.11)	0.254
						AA vs. (AG+GG)	0.94(0.67-1.32)	0.722	1.02(0.71-1.48)	0.909	0.97(0.70-1.33)	0.83	1.00(0.75-1.34)	0.999
	rs4150448	(+)	364	382	225	GG	ref.		ref.		ref.		ref.
			78	112	47	AG	1.43(0.98-2.11)	0.066	0.72(0.52-1.00)	0.053	1.10(0.72-1.68)	0.649	0.83(0.61-1.13)	0.243
			6	5	1	AA	2.44(0.28-21.20)	0.419	1.18(0.35-3.95)	0.791	3.31(0.38-28.51)	0.276	1.44(0.45-4.62)	0.537
						(AA+GG) vs. GG	1.45(1.00-2.12)	0.054	0.74(0.54-1.02)	0.068	1.15(0.76-1.74)	0.506	0.86(0.63-1.16)	0.31
						AA vs. (AG+GG)	2.16(0.25-18.80)	0.486	1.23(0.37-4.13)	0.737	3.14(0.36-27.11)	0.299	1.46(0.46-4.67)	0.526
		(-)	356	280	522	GG	ref.		ref.		ref.		ref.
			76	61	126	AG	0.90(0.64-1.26)	0.524	0.97(0.66-1.42)	0.862	0.93(0.67-1.29)	0.665	0.93(0.69-1.27)	0.656
			11	6	11	AA	1.00(0.37-2.74)	0.998	1.39(0.50-3.87)	0.53	1.36(0.57-3.23)	0.489	1.38(0.63-3.03)	0.418
						(AA+GG) vs. GG	0.90(0.65-1.25)	0.543	1.01(0.70-1.45)	0.978	0.97(0.71-1.33)	0.841	0.97(0.73-1.30)	0.857
						AA vs. (AG+GG)	1.01(0.37-2.76)	0.986	1.39(0.50-3.87)	0.525	1.37(0.58-3.26)	0.472	1.40(0.64-3.06)	0.401
	rs4150506	(+)	214	252	124	CC	ref.		ref.		ref.		ref.
			199	195	123	CT	0.81(0.59-1.11)	0.191	1.19(0.91-1.57)	0.21	0.99(0.70-1.38)	0.928	1.13(0.88-1.45)	0.359
			38	50	25	TT	0.98(0.57-1.66)	0.927	0.89(0.56-1.42)	0.624	0.88(0.49-1.56)	0.655	0.87(0.57-1.35)	0.535
						(TT+CT) vs. CC	0.84(0.62-1.13)	0.246	1.13(0.87-1.46)	0.362	0.96(0.70-1.32)	0.81	1.07(0.85-1.36)	0.563
						TT vs. (CT+CC)	1.06(0.64-1.77)	0.815	0.81(0.52-1.27)	0.36	0.88(0.50-1.55)	0.666	0.82(0.54-1.25)	0.35
		(-)	218	164	309	CC	ref.		ref.		ref.		ref.
			181	145	285	CT	0.96(0.73-1.27)	0.798	0.92(0.68-1.25)	0.611	0.88(0.68-1.15)	0.349	0.89(0.70-1.13)	0.335
			45	33	63	TT	0.99(0.62-1.57)	0.954	0.94(0.56-1.57)	0.802	0.92(0.59-1.44)	0.728	0.95(0.63-1.43)	0.809
						(TT+CT) vs. CC	0.97(0.74-1.26)	0.811	0.93(0.69-1.24)	0.61	0.89(0.69-1.14)	0.355	0.90(0.71-1.13)	0.362
						TT vs. (CT+CC)	1.00(0.64-1.57)	0.989	0.99(0.61-1.61)	0.955	0.99(0.65-1.52)	0.976	1.02(0.69-1.50)	0.935
ERCC4	rs1799801	(+)	286	300	161	TT	ref.		ref.		ref.		ref.
			141	178	93	CT	1.03(0.75-1.42)	0.837	0.81(0.62-1.08)	0.149	0.84(0.60-1.19)	0.32	0.83(0.64-1.07)	0.147
			21	22	20	CC	0.62(0.33-1.18)	0.145	1.01(0.54-1.91)	0.969	0.59(0.30-1.17)	0.131	0.83(0.47-1.45)	0.51
						(CC+CT) vs. TT	0.96(0.71-1.30)	0.801	0.84(0.64-1.09)	0.188	0.80(0.57-1.10)	0.169	0.83(0.65-1.06)	0.13
						CC vs. (CT+TT)	0.61(0.33-1.15)	0.129	1.09(0.58-2.04)	0.793	0.63(0.32-1.23)	0.175	0.89(0.51-1.54)	0.672
		(-)	279	216	415	TT	ref.		ref.		ref.		ref.
			135	115	216	CT	1.01(0.77-1.34)	0.926	0.89(0.64-1.22)	0.452	0.87(0.66-1.15)	0.318	0.88(0.68-1.14)	0.336
			29	16	31	CC	0.87(0.46-1.65)	0.671	1.52(0.79-2.92)	0.208	1.60(0.91-2.79)	0.101	1.45(0.87-2.40)	0.152
						(CC+CT) vs. TT	1.00(0.76-1.31)	0.987	0.96(0.71-1.29)	0.779	0.95(0.74-1.24)	0.719	0.95(0.75-1.21)	0.688
						CC vs. (CT+TT)	0.91(0.49-1.70)	0.763	1.59(0.83-3.05)	0.158	1.68(0.97-2.92)	0.065	1.52(0.92-2.50)	0.102
	rs2276464	(+)	293	300	163	GG	ref.		ref.		ref.		ref.
			138	176	92	CG	1.04(0.75-1.43)	0.824	0.78(0.59-1.03)	0.083	0.82(0.58-1.15)	0.248	0.79(0.61-1.03)	0.08
			20	22	18	CC	0.70(0.36-1.36)	0.294	0.94(0.49-1.79)	0.849	0.63(0.31-1.27)	0.193	0.81(0.46-1.44)	0.471
						(CC+CG) vs. GG	0.98(0.72-1.34)	0.915	0.80(0.61-1.04)	0.098	0.78(0.57-1.09)	0.147	0.80(0.62-1.02)	0.07
						CC vs. (CG+GG)	0.69(0.36-1.33)	0.27	1.02(0.54-1.93)	0.949	0.67(0.33-1.35)	0.262	0.88(0.50-1.55)	0.655
		(-)	280	219	416	GG	ref.		ref.		ref.		ref.
			136	111	212	CG	0.99(0.74-1.31)	0.928	0.93(0.68-1.28)	0.647	0.89(0.68-1.18)	0.425	0.91(0.71-1.18)	0.483
			28	16	27	CC	0.99(0.51-1.89)	0.964	1.48(0.77-2.86)	0.242	1.77(0.99-3.17)	0.054	1.52(0.91-2.56)	0.112
						(CC+CG) vs. GG	0.99(0.75-1.30)	0.942	0.99(0.74-1.34)	0.966	0.99(0.76-1.28)	0.912	0.98(0.77-1.25)	0.892
						CC vs. (CG+GG)	1.03(0.55-1.96)	0.921	1.53(0.79-2.93)	0.205	1.85(1.04-3.30)	0.036	1.57(0.94-2.64)	0.084
	rs254942	(+)	261	304	170	TT	ref.		ref.		ref.		ref.
			156	175	85	CT	1.10(0.79-1.52)	0.585	1.03(0.78-1.36)	0.817	1.25(0.88-1.76)	0.212	1.07(0.83-1.39)	0.586
			26	16	13	CC	0.68(0.31-1.46)	0.316	1.95(1.01-3.78)	0.046	1.30(0.62-2.73)	0.481	1.68(0.95-2.97)	0.077
						(CC+CT) vs. TT	1.04(0.76-1.42)	0.818	1.11(0.85-1.45)	0.451	1.25(0.90-1.74)	0.186	1.13(0.89-1.45)	0.325
						CC vs. (CT+TT)	0.64(0.30-1.36)	0.243	1.90(1.00-3.63)	0.051	1.20(0.58-2.47)	0.62	1.62(0.93-2.83)	0.092
		(-)	281	206	380	TT	ref.		ref.		ref.		ref.
			140	120	241	CT	0.92(0.70-1.22)	0.58	0.84(0.61-1.15)	0.273	0.79(0.60-1.04)	0.093	0.80(0.63-1.03)	0.086
			21	15	26	CC	1.06(0.55-2.05)	0.866	1.00(0.49-2.04)	0.994	1.18(0.63-2.19)	0.611	1.08(0.61-1.90)	0.788
						(CC+CT) vs. TT	0.94(0.71-1.23)	0.641	0.86(0.64-1.16)	0.316	0.83(0.64-1.08)	0.158	0.83(0.65-1.06)	0.131
						CC vs. (CT+TT)	1.09(0.57-2.10)	0.795	1.07(0.53-2.14)	0.859	1.28(0.69-2.36)	0.436	1.17(0.67-2.04)	0.586
ERCC5	rs1047768	(+)	225	255	138	TT	ref.		ref.		ref.		ref.
			177	203	108	CT	0.99(0.72-1.35)	0.925	0.96(0.73-1.26)	0.763	0.88(0.62-1.24)	0.455	0.94(0.73-1.21)	0.639
			45	44	25	CC	0.93(0.54-1.60)	0.783	1.20(0.76-1.90)	0.445	1.13(0.64-1.99)	0.681	1.16(0.76-1.76)	0.502
						(CC+CT) vs. TT	0.98(0.72-1.32)	0.871	1.00(0.77-1.30)	0.989	0.92(0.67-1.27)	0.624	0.98(0.77-1.24)	0.855
						CC vs. (CT+TT)	0.94(0.56-1.59)	0.815	1.22(0.78-1.91)	0.38	1.19(0.69-2.05)	0.54	1.19(0.79-1.79)	0.407
		(-)	212	195	343	TT	ref.		ref.		ref.		ref.
			194	120	254	CT	0.83(0.63-1.10)	0.195	1.47(1.08-2.01)	0.014	1.25(0.96-1.62)	0.106	1.31(1.03-1.68)	0.028
			37	31	66	CC	0.85(0.53-1.35)	0.478	1.15(0.67-1.98)	0.603	0.94(0.59-1.48)	0.778	1.00(0.65-1.53)	0.988
						(CC+CT) vs. TT	0.83(0.64-1.08)	0.174	1.41(1.05-1.88)	0.022	1.18(0.92-1.52)	0.196	1.25(0.99-1.58)	0.059
						CC vs. (CT+TT)	0.91(0.58-1.43)	0.677	0.96(0.57-1.61)	0.885	0.85(0.54-1.32)	0.459	0.88(0.58-1.33)	0.544
	rs2094258	(+)	173	192	102	GG	ref.		ref.		ref.		ref.
			211	229	124	AG	0.94(0.67-1.30)	0.698	0.99(0.75-1.31)	0.944	0.96(0.68-1.36)	0.801	0.97(0.75-1.26)	0.834
			57	71	45	AA	0.85(0.54-1.34)	0.489	0.89(0.59-1.34)	0.572	0.77(0.47-1.27)	0.306	0.85(0.58-1.24)	0.404
						(AA+GG) vs. GG	0.92(0.67-1.25)	0.578	0.97(0.74-1.26)	0.799	0.91(0.66-1.27)	0.584	0.94(0.74-1.21)	0.643
						AA vs. (AG+GG)	0.89(0.59-1.34)	0.569	0.89(0.61-1.31)	0.564	0.80(0.51-1.25)	0.318	0.86(0.61-1.23)	0.411
		(-)	185	115	245	GG	ref.		ref.		ref.		ref.
			195	169	304	AG	1.17(0.87-1.57)	0.29	0.68(0.49-0.94)	0.02	0.85(0.65-1.12)	0.24	0.79(0.61-1.01)	0.064
			59	60	98	AA	1.28(0.86-1.90)	0.218	0.61(0.39-0.94)	0.026	0.85(0.58-1.27)	0.43	0.75(0.52-1.08)	0.117
						(AA+GG) vs. GG	1.20(0.91-1.58)	0.197	0.66(0.49-0.90)	0.008	0.85(0.66-1.10)	0.218	0.78(0.61-0.99)	0.039
						AA vs. (AG+GG)	1.18(0.83-1.68)	0.359	0.75(0.50-1.12)	0.155	0.94(0.65-1.35)	0.717	0.85(0.61-1.19)	0.355
	rs2296147	(+)	285	310	169	TT	ref.		ref.		ref.		ref.
			136	168	89	CT	0.99(0.72-1.37)	0.96	0.85(0.64-1.12)	0.245	0.83(0.58-1.17)	0.283	0.84(0.65-1.09)	0.194
			29	19	13	CC	0.77(0.37-1.64)	0.502	1.88(1.02-3.47)	0.045	1.64(0.80-3.38)	0.177	1.71(1.00-2.95)	0.051
						(CC+CT) vs. TT	0.97(0.71-1.32)	0.826	0.95(0.72-1.24)	0.679	0.92(0.66-1.28)	0.636	0.93(0.73-1.19)	0.577
						CC vs. (CT+TT)	0.78(0.38-1.63)	0.513	2.00(1.09-3.67)	0.025	1.76(0.86-3.57)	0.12	1.83(1.07-3.12)	0.026
		(-)	269	225	419	TT	ref.		ref.		ref.		ref.
			151	101	205	CT	0.93(0.69-1.24)	0.609	1.29(0.94-1.77)	0.117	1.18(0.89-1.55)	0.248	1.22(0.95-1.57)	0.118
			22	19	32	CC	1.16(0.64-2.11)	0.622	1.13(0.58-2.20)	0.718	1.15(0.64-2.09)	0.636	1.12(0.65-1.93)	0.674
						(CC+CT) vs. TT	0.96(0.73-1.26)	0.747	1.26(0.93-1.71)	0.131	1.17(0.90-1.52)	0.241	1.21(0.95-1.53)	0.126
						CC vs. (CT+TT)	1.18(0.66-2.13)	0.579	1.03(0.53-1.97)	0.937	1.09(0.61-1.97)	0.766	1.05(0.62-1.80)	0.855
	rs4150291	(+)	368	424	234	AA	ref.		ref.		ref.		ref.
			79	74	37	AT	1.07(0.69-1.64)	0.765	1.21(0.85-1.72)	0.287	1.25(0.80-1.95)	0.322	1.23(0.89-1.70)	0.213
			5	2	2	TT	0.48(0.06-3.82)	0.483	3.16(0.60-16.79)	0.177	1.96(0.33-11.49)	0.457	2.41(0.61-9.51)	0.21
						(TT+AT) vs. AA	1.04(0.68-1.59)	0.859	1.26(0.89-1.78)	0.191	1.28(0.83-1.98)	0.26	1.27(0.92-1.74)	0.144
						TT vs. (AT+AA)	0.47(0.06-3.77)	0.48	3.07(0.58-16.30)	0.188	1.89(0.32-11.11)	0.479	2.33(0.59-9.20)	0.228
		(-)	369	300	564	AA	ref.		ref.		ref.		ref.
			70	43	90	AT	0.89(0.60-1.32)	0.571	1.36(0.89-2.07)	0.158	1.13(0.79-1.61)	0.505	1.22(0.88-1.69)	0.234
			5	3	7	TT	0.73(0.19-2.87)	0.651	1.31(0.30-5.70)	0.716	1.12(0.33-3.75)	0.856	1.15(0.38-3.50)	0.809
						(TT+AT) vs. AA	0.88(0.60-1.29)	0.518	1.35(0.90-2.04)	0.151	1.13(0.80-1.59)	0.492	1.21(0.88-1.67)	0.23
						TT vs. (AT+AA)	0.76(0.20-2.98)	0.697	1.27(0.29-5.53)	0.749	1.09(0.33-3.63)	0.891	1.11(0.37-3.39)	0.849
	rs4150383	(+)	411	442	241	GG	ref.		ref.		ref.		ref.
			34	54	32	AG	0.91(0.57-1.46)	0.69	0.66(0.42-1.05)	0.077	0.71(0.42-1.23)	0.222	0.67(0.44-1.03)	0.065
			2	3	0	AA	/	/	0.93(0.15-5.83)	0.942	/	/	1.54(0.24-9.70)	0.647
						(AA+GG) vs. GG	0.97(0.61-1.55)	0.903	0.67(0.43-1.05)	0.082	0.76(0.45-1.31)	0.323	0.69(0.46-1.05)	0.084
						AA vs. (AG+GG)	/	/	0.95(0.15-5.91)	0.957	/	/	1.58(0.25-9.94)	0.628
		(-)	388	315	579	GG	ref.		ref.		ref.		ref.
			53	31	76	AG	0.74(0.48-1.16)	0.192	1.30(0.80-2.10)	0.29	0.89(0.60-1.31)	0.542	1.01(0.70-1.45)	0.953
			1	0	3	AA	/	/	/	/	0.44(0.04-4.41)	0.482	0.69(0.07-6.91)	0.749
						(AA+GG) vs. GG	0.72(0.46-1.11)	0.137	1.32(0.82-2.13)	0.257	0.87(0.59-1.28)	0.474	1.00(0.70-1.44)	0.992
						AA vs. (AG+GG)	/	/	/	/	0.45(0.04-4.52)	0.496	0.69(0.07-6.95)	0.754
XPA	rs10817938	(+)	275	291	190	TT	ref.		ref.		ref.		ref.
			155	190	71	CT	1.69(1.21-2.36)	0.002	0.86(0.65-1.13)	0.278	1.42(0.99-2.02)	0.056	0.99(0.77-1.28)	0.943
			18	19	12	CC	1.02(0.48-2.17)	0.955	1.01(0.51-1.98)	0.979	1.15(0.52-2.56)	0.724	1.07(0.58-1.98)	0.831
						(CC+CT) vs. TT	1.59(1.16-2.18)	0.004	0.87(0.67-1.14)	0.309	1.37(0.97-1.92)	0.071	1.00(0.78-1.27)	0.972
						CC vs. (CT+TT)	0.85(0.41-1.80)	0.675	1.06(0.55-2.07)	0.858	0.97(0.45-2.11)	0.947	1.05(0.58-1.92)	0.871
		(-)	272	197	405	TT	ref.		ref.		ref.		ref.
			152	128	228	CT	1.14(0.86-1.50)	0.36	0.86(0.63-1.17)	0.344	0.95(0.72-1.24)	0.68	0.92(0.72-1.18)	0.501
			19	21	26	CC	1.73(0.95-3.17)	0.076	0.75(0.39-1.45)	0.396	1.36(0.72-2.58)	0.345	1.05(0.60-1.86)	0.86
						(CC+CT) vs. TT	1.19(0.91-1.56)	0.195	0.85(0.63-1.14)	0.282	0.98(0.76-1.27)	0.895	0.93(0.74-1.19)	0.574
						CC vs. (CT+TT)	1.63(0.90-2.94)	0.108	0.81(0.42-1.56)	0.524	1.39(0.74-2.62)	0.304	1.09(0.62-1.92)	0.76
	rs2808668	(+)	108	138	58	TT	ref.		ref.		ref.		ref.
			215	248	135	CT	0.82(0.56-1.19)	0.292	1.18(0.86-1.62)	0.317	0.86(0.58-1.29)	0.467	1.08(0.80-1.45)	0.634
			124	111	77	CC	0.68(0.44-1.05)	0.08	1.46(1.02-2.11)	0.041	0.95(0.60-1.52)	0.842	1.29(0.92-1.81)	0.142
						(CC+CT) vs. TT	0.76(0.54-1.09)	0.138	1.27(0.94-1.71)	0.117	0.89(0.61-1.31)	0.55	1.15(0.87-1.52)	0.336
						CC vs. (CT+TT)	0.75(0.53-1.06)	0.104	1.35(1.00-1.82)	0.053	1.08(0.76-1.54)	0.676	1.25(0.95-1.64)	0.11
		(-)	108	105	166	TT	ref.		ref.		ref.		ref.
			220	153	347	CT	0.70(0.51-0.95)	0.023	1.37(0.96-1.93)	0.08	0.94(0.69-1.28)	0.689	1.09(0.82-1.44)	0.562
			115	88	146	CC	0.95(0.66-1.36)	0.763	1.22(0.82-1.81)	0.333	1.13(0.79-1.62)	0.501	1.18(0.85-1.63)	0.319
						(CC+CT) vs. TT	0.77(0.58-1.03)	0.078	1.31(0.95-1.81)	0.105	1.00(0.74-1.33)	0.975	1.12(0.86-1.46)	0.419
						CC vs. (CT+TT)	1.19(0.88-1.61)	0.267	1.00(0.72-1.39)	0.99	1.17(0.87-1.57)	0.299	1.11(0.85-1.45)	0.436
	rs3176629	(+)	369	392	224	CC	ref.		ref.		ref.		ref.
			78	98	43	CT	1.28(0.86-1.90)	0.232	0.83(0.59-1.16)	0.264	0.98(0.64-1.51)	0.927	0.89(0.65-1.21)	0.454
			5	9	5	TT	0.89(0.29-2.74)	0.837	0.53(0.17-1.62)	0.263	0.50(0.14-1.84)	0.296	0.52(0.18-1.48)	0.219
						(TT+CT) vs. CC	1.23(0.84-1.80)	0.294	0.80(0.58-1.11)	0.184	0.93(0.61-1.40)	0.717	0.85(0.63-1.16)	0.301
						TT vs. (CT+CC)	0.82(0.27-2.51)	0.722	0.55(0.18-1.67)	0.289	0.50(0.13-1.82)	0.291	0.52(0.18-1.49)	0.224
		(-)	372	296	530	CC	ref.		ref.		ref.		ref.
			71	47	126	CT	0.68(0.47-0.98)	0.041	1.21(0.80-1.82)	0.372	0.86(0.62-1.21)	0.392	0.96(0.71-1.32)	0.821
			1	3	6	TT	0.88(0.22-3.57)	0.863	0.25(0.03-2.45)	0.234	0.26(0.03-2.22)	0.218	0.25(0.03-2.04)	0.197
						(TT+CT) vs. CC	0.69(0.49-0.99)	0.044	1.14(0.76-1.72)	0.516	0.84(0.60-1.16)	0.286	0.93(0.68-1.26)	0.63
						TT vs. (CT+CC)	0.94(0.23-3.79)	0.932	0.24(0.03-2.32)	0.217	0.26(0.03-2.27)	0.225	0.25(0.03-2.03)	0.197
XPC	rs1870134	(+)	242	246	142	GG	ref.		ref.		ref.		ref.
			174	210	112	CG	1.09(0.80-1.49)	0.593	0.84(0.64-1.11)	0.218	0.86(0.61-1.20)	0.367	0.85(0.66-1.09)	0.206
			34	41	20	CC	1.01(0.56-1.82)	0.971	0.83(0.50-1.36)	0.45	0.85(0.46-1.60)	0.62	0.82(0.52-1.29)	0.385
						(CC+CG) vs. GG	1.08(0.80-1.46)	0.615	0.84(0.65-1.09)	0.187	0.86(0.63-1.18)	0.353	0.84(0.66-1.07)	0.166
						CC vs. (CG+GG)	0.99(0.56-1.75)	0.983	0.89(0.55-1.44)	0.634	0.91(0.50-1.67)	0.758	0.87(0.56-1.36)	0.534
		(-)	231	191	339	GG	ref.		ref.		ref.		ref.
			182	133	278	CG	0.85(0.64-1.11)	0.23	1.16(0.86-1.58)	0.334	0.94(0.72-1.22)	0.629	1.00(0.78-1.27)	0.98
			31	21	43	CC	0.88(0.50-1.52)	0.638	1.33(0.72-2.45)	0.368	1.02(0.61-1.71)	0.939	1.12(0.70-1.81)	0.637
						(CC+CG) vs. GG	0.85(0.66-1.11)	0.236	1.18(0.88-1.58)	0.268	0.95(0.74-1.22)	0.696	1.02(0.81-1.28)	0.902
						CC vs. (CG+GG)	0.97(0.56-1.66)	0.9	1.22(0.68-2.22)	0.506	1.07(0.65-1.76)	0.805	1.13(0.71-1.79)	0.602
	rs2228000	(+)	233	237	126	CC	ref.		ref.		ref.		ref.
			166	220	116	CT	1.00(0.73-1.38)	0.994	0.78(0.59-1.02)	0.07	0.78(0.55-1.09)	0.146	0.78(0.61-1.01)	0.061
			49	38	29	TT	0.69(0.41-1.19)	0.183	1.29(0.81-2.06)	0.289	0.96(0.56-1.64)	0.881	1.16(0.77-1.76)	0.481
						(TT+CT) vs. CC	0.94(0.69-1.27)	0.678	0.85(0.66-1.10)	0.221	0.81(0.59-1.12)	0.201	0.84(0.66-1.07)	0.167
						TT vs. (CT+CC)	0.70(0.42-1.17)	0.173	1.41(0.90-2.22)	0.134	1.07(0.64-1.79)	0.796	1.27(0.85-1.90)	0.236
		(-)	211	159	298	CC	ref.		ref.		ref.		ref.
			185	148	292	CT	0.94(0.71-1.24)	0.65	0.96(0.71-1.31)	0.814	0.87(0.67-1.13)	0.297	0.89(0.70-1.14)	0.347
			47	39	66	TT	1.10(0.71-1.71)	0.676	0.81(0.50-1.33)	0.405	0.98(0.63-1.53)	0.936	0.92(0.62-1.37)	0.689
						(TT+CT) vs. CC	0.96(0.74-1.25)	0.782	0.93(0.70-1.25)	0.63	0.89(0.69-1.14)	0.344	0.89(0.71-1.13)	0.34
						TT vs. (CT+CC)	1.13(0.74-1.71)	0.585	0.83(0.52-1.32)	0.439	1.04(0.69-1.57)	0.859	0.97(0.66-1.41)	0.865
	rs2228001	(+)	172	193	108	AA	ref.		ref.		ref.		ref.
			214	241	133	AC	1.03(0.75-1.42)	0.858	0.98(0.74-1.29)	0.863	0.99(0.70-1.39)	0.943	0.99(0.76-1.28)	0.922
			66	64	30	CC	1.44(0.86-2.42)	0.168	1.14(0.76-1.72)	0.52	1.49(0.87-2.53)	0.143	1.26(0.87-1.84)	0.226
						(CC+AC) vs. AA	1.08(0.79-1.47)	0.626	1.02(0.78-1.33)	0.902	1.07(0.77-1.49)	0.674	1.04(0.82-1.33)	0.74
						CC vs. (AC+AA)	1.29(0.81-2.06)	0.291	1.16(0.80-1.69)	0.44	1.49(0.91-2.43)	0.111	1.27(0.89-1.80)	0.183
		(-)	188	132	272	AA	ref.		ref.		ref.		ref.
			204	160	298	AC	1.11(0.83-1.47)	0.489	0.91(0.67-1.25)	0.557	1.04(0.79-1.36)	0.798	0.99(0.77-1.27)	0.938
			52	52	90	CC	1.20(0.80-1.79)	0.378	0.73(0.46-1.16)	0.18	0.88(0.59-1.32)	0.54	0.84(0.58-1.22)	0.359
						(CC+AC) vs. AA	1.13(0.86-1.48)	0.378	0.87(0.64-1.17)	0.343	1.00(0.78-1.29)	0.998	0.96(0.76-1.21)	0.7
						CC vs. (AC+AA)	1.14(0.79-1.66)	0.484	0.78(0.50-1.17)	0.222	0.86(0.59-1.26)	0.447	0.84(0.59-1.19)	0.332
	rs2470352	(+)	446	496	271	AA	ref.		ref.		ref.		ref.
			2	3	3	AT	0.52(0.10-2.67)	0.434	0.73(0.12-4.43)	0.731	0.54(0.08-3.51)	0.52	0.63(0.12-3.20)	0.575
		(-)	439	346	657	AA	ref.		ref.		ref.		ref.
			5	0	3	AT	/	/	/	/	2.38(0.53-10.75)	0.258	3.62(0.81-16.21)	0.092
	rs2607775	(+)	411	471	245	CC	ref.		ref.		ref.		ref.
			40	29	28	CG	0.58(0.33-1.00)	0.051	1.79(1.08-2.96)	0.025	0.99(0.58-1.70)	0.975	1.44(0.93-2.22)	0.105
			1	0	0	GG	/	/	/	/	/	/	/	/
						(GG+CG) vs. CC	0.58(0.33-1.00)	0.051	1.82(1.10-3.02)	0.019	1.01(0.59-1.72)	0.968	1.47(0.95-2.26)	0.083
						GG vs. (CG+CC)	/	/	/	/	/	/	/	/
		(-)	391	324	619	CC	ref.		ref.		ref.		ref.
			51	22	42	CG	1.01(0.59-1.73)	0.968	1.95(1.14-3.33)	0.015	2.01(1.28-3.16)	0.002	1.98(1.32-2.97)	8.93×10-4
			2	0	1	GG	/	/	/	/	0.99(0.09-11.32)	0.991	1.64(0.14-18.73)	0.689
						(GG+CG) vs. CC	0.98(0.58-1.68)	0.95	1.99(1.16-3.39)	0.012	1.98(1.27-3.09)	0.003	1.98(1.33-2.95)	8.39×10-4
						GG vs. (CG+CC)	/	/	/	/	0.95(0.08-10.88)	0.968	1.59(0.14-18.04)	0.709
DDB2	rs2029298	(+)	189	239	136	GG	ref.		ref.		ref.		ref.
			216	204	108	AG	1.09(0.80-1.50)	0.584	1.33(1.01-1.75)	0.046	1.36(0.97-1.90)	0.078	1.36(1.05-1.75)	0.018
			42	54	30	AA	0.92(0.55-1.52)	0.736	0.93(0.59-1.46)	0.754	0.91(0.53-1.57)	0.735	0.92(0.61-1.40)	0.701
						(AA+AG) vs. GG	1.06(0.78-1.43)	0.72	1.24(0.95-1.61)	0.114	1.26(0.91-1.73)	0.164	1.26(0.99-1.60)	0.063
						AA vs. (AG+GG)	0.89(0.55-1.45)	0.649	0.79(0.51-1.22)	0.29	0.78(0.46-1.31)	0.349	0.78(0.52-1.16)	0.219
		(-)	200	160	315	GG	ref.		ref.		ref.		ref.
			205	146	281	AG	1.01(0.77-1.33)	0.942	1.08(0.79-1.47)	0.634	1.10(0.84-1.43)	0.506	1.09(0.85-1.39)	0.484
			39	42	65	AA	1.25(0.81-1.93)	0.315	0.76(0.47-1.26)	0.288	1.02(0.65-1.60)	0.945	0.88(0.58-1.33)	0.532
						(AA+AG) vs. GG	1.06(0.81-1.37)	0.689	1.01(0.76-1.35)	0.934	1.08(0.84-1.40)	0.534	1.05(0.83-1.33)	0.672
						AA vs. (AG+GG)	1.25(0.82-1.89)	0.298	0.74(0.46-1.18)	0.204	0.98(0.63-1.51)	0.915	0.84(0.56-1.25)	0.385
	rs326222	(+)	223	269	153	TT	ref.		ref.		ref.		ref.
			201	186	103	CT	1.01(0.74-1.39)	0.945	1.29(0.98-1.69)	0.067	1.27(0.91-1.77)	0.165	1.29(1.01-1.66)	0.044
			29	42	18	CC	1.29(0.71-2.35)	0.397	0.84(0.50-1.41)	0.509	1.12(0.58-2.17)	0.737	0.91(0.56-1.48)	0.716
						(CC+CT) vs. TT	1.05(0.78-1.42)	0.738	1.21(0.93-1.57)	0.152	1.25(0.91-1.71)	0.177	1.23(0.97-1.56)	0.091
						CC vs. (CT+TT)	1.29(0.72-2.30)	0.394	0.75(0.46-1.24)	0.266	1.02(0.53-1.94)	0.961	0.82(0.51-1.31)	0.406
		(-)	234	167	327	TT	ref.		ref.		ref.		ref.
			191	144	290	CT	0.97(0.74-1.28)	0.83	0.91(0.67-1.24)	0.559	0.89(0.68-1.15)	0.361	0.89(0.70-1.13)	0.338
			19	33	43	CC	1.52(0.93-2.49)	0.096	0.44(0.24-0.80)	0.008	0.63(0.35-1.13)	0.121	0.54(0.31-0.92)	0.024
						(CC+CT) vs. TT	1.04(0.80-1.35)	0.769	0.83(0.62-1.11)	0.204	0.85(0.66-1.10)	0.221	0.84(0.67-1.06)	0.139
						CC vs. (CT+TT)	1.54(0.95-2.47)	0.077	0.45(0.25-0.83)	0.01	0.66(0.37-1.18)	0.162	0.57(0.33-0.96)	0.035
	rs3781619	(+)	169	207	122	AA	ref.		ref.		ref.		ref.
			231	219	111	AG	1.17(0.85-1.62)	0.338	1.30(0.98-1.73)	0.065	1.43(1.01-2.02)	0.041	1.37(1.06-1.77)	0.018
			49	73	40	GG	1.04(0.66-1.64)	0.858	0.82(0.54-1.24)	0.342	0.91(0.55-1.50)	0.698	0.84(0.57-1.24)	0.38
						(GG+AG) vs. AA	1.14(0.84-1.54)	0.407	1.18(0.90-1.54)	0.228	1.29(0.93-1.78)	0.123	1.23(0.96-1.57)	0.1
						GG vs. (AG+AA)	0.97(0.63-1.48)	0.88	0.70(0.47-1.04)	0.078	0.75(0.47-1.20)	0.234	0.71(0.49-1.02)	0.065
		(-)	178	135	269	AA	ref.		ref.		ref.		ref.
			220	161	308	AG	1.04(0.79-1.39)	0.768	0.99(0.72-1.35)	0.931	1.04(0.79-1.36)	0.777	1.03(0.80-1.31)	0.843
			46	50	84	GG	1.20(0.79-1.81)	0.387	0.69(0.43-1.11)	0.123	0.86(0.56-1.31)	0.482	0.78(0.53-1.15)	0.216
						(GG+AG) vs. AA	1.07(0.82-1.40)	0.603	0.92(0.68-1.24)	0.584	1.00(0.77-1.30)	0.98	0.97(0.77-1.23)	0.823
						GG vs. (AG+AA)	1.17(0.80-1.71)	0.424	0.70(0.45-1.08)	0.11	0.84(0.56-1.25)	0.392	0.77(0.53-1.11)	0.163
	rs830083	(+)	126	191	119	CC	ref.		ref.		ref.		ref.
			202	213	112	CG	1.18(0.85-1.64)	0.327	1.44(1.07-1.96)	0.017	1.60(1.11-2.30)	0.011	1.52(1.15-2.01)	0.004
			120	96	43	GG	1.37(0.88-2.11)	0.162	1.91(1.34-2.72)	3.53×10-4	2.70(1.71-4.26)	1.89×10-5	2.14(1.54-2.97)	5.75×10-6
						(GG+CG) vs. CC	1.23(0.91-1.66)	0.186	1.59(1.20-2.10)	1.2×10-3	1.89(1.35-2.64)	1.98×10-4	1.70(1.31-2.20)	6.04×10-5
						GG vs. (CG+CC)	1.26(0.84-1.88)	0.261	1.56(1.15-2.14)	0.005	2.09(1.39-3.15)	4.07×10-4	1.70(1.28-2.27)	2.79×10-4
		(-)	132	119	255	CC	ref.		ref.		ref.		ref.
			208	158	311	CG	1.07(0.80-1.44)	0.63	1.09(0.78-1.53)	0.604	1.20(0.90-1.60)	0.214	1.17(0.90-1.53)	0.25
			102	69	94	GG	1.59(1.08-2.32)	0.018	1.32(0.88-1.98)	0.181	2.09(1.45-3.02)	7.49×10-5	1.75(1.26-2.43)	8.01×10-4
						(GG+CG) vs. CC	1.19(0.91-1.57)	0.209	1.16(0.85-1.59)	0.348	1.40(1.07-1.84)	0.014	1.32(1.03-1.69)	0.03
						GG vs. (CG+CC)	1.52(1.08-2.14)	0.018	1.25(0.88-1.78)	0.222	1.88(1.35-2.60)	1.61×10-4	1.59(1.19-2.13)	0.002
OR and 95%CI were adjusted for age and sex.
Abbreviations: GC, gastric cancer; AG, atrophic gastritis; CON, control.
