# Supplementary material for: Association of nucleotide excision repair pathway gene polymorphisms with gastric cancer and atrophic gastritis risks
Source: Oncotarget. 2016 Jan 9;7(6):6972–83. doi: 10.18632/oncotarget.6853 (PMC4872762; doi:10.18632/oncotarget.6853)
Supplement: Supplementary file 4 [file oncotarget-07-6972-s004.xlsx]

## Sheet: Sheet1
Table S5. Subgroup analysis based on intestinal and diffuse GC
			Gastric mucosa status			Compared	AG→GC		CON→GC		Non-cancer→GC
Gene	SNP	GC subtype	GC	AG	CON	Genotype	OR(95%CI)	P	OR(95%CI)	P	OR(95%CI)	P
ERCC1	rs11615	Intestinal	148	523	544	CC	ref.		ref.		ref.
			101	276	339	CT	1.30(0.95-1.77)	0.098	1.16(0.84-1.59)	0.366	1.20(0.90-1.60)	0.206
			19	46	53	TT	1.50(0.82-2.72)	0.187	1.67(0.90-3.12)	0.105	1.44(0.83-2.50)	0.189
						(TT+CT) vs. CC	1.33(0.99-1.78)	0.059	1.22(0.90-1.65)	0.206	1.23(0.94-1.62)	0.13
						TT vs. (CT+CC)	1.34(0.75-2.38)	0.327	1.51(0.84-2.74)	0.173	1.31(0.77-2.23)	0.315
		Diffuse	261	523	544	CC	ref.		ref.		ref.
			169	276	339	CT	1.20(0.94-1.54)	0.138	0.99(0.78-1.27)	0.956	1.10(0.88-1.37)	0.389
			22	46	53	TT	0.92(0.54-1.57)	0.751	0.93(0.54-1.61)	0.794	0.90(0.55-1.46)	0.664
						(TT+CT) vs. CC	1.17(0.92-1.48)	0.203	0.99(0.78-1.25)	0.91	1.08(0.87-1.33)	0.504
						TT vs. (CT+CC)	0.85(0.50-1.44)	0.551	0.93(0.54-1.59)	0.786	0.86(0.53-1.39)	0.53
	rs2298881	Intestinal	97	277	344	CC	ref.		ref.		ref.
			131	419	434	AC	0.88(0.64-1.21)	0.432	1.11(0.80-1.54)	0.544	0.99(0.74-1.33)	0.93
			40	148	153	AA	0.75(0.48-1.16)	0.194	0.89(0.56-1.42)	0.621	0.82(0.54-1.24)	0.353
						(AA+AC) vs. CC	0.85(0.63-1.14)	0.278	1.05(0.77-1.43)	0.771	0.94(0.71-1.25)	0.683
						AA vs. (AC+CC)	0.84(0.55-1.28)	0.409	0.80(0.52-1.25)	0.333	0.83(0.56-1.23)	0.361
		Diffuse	160	277	344	CC	ref.		ref.		ref.
			223	419	434	AC	0.93(0.72-1.20)	0.555	1.09(0.84-1.41)	0.525	1.01(0.80-1.28)	0.921
			70	148	153	AA	0.81(0.57-1.15)	0.237	1.01(0.70-1.44)	0.98	0.91(0.66-1.25)	0.56
						(AA+AC) vs. CC	0.90(0.71-1.15)	0.389	1.07(0.84-1.37)	0.584	0.99(0.79-1.23)	0.909
						AA vs. (AC+CC)	0.89(0.64-1.24)	0.5	0.93(0.66-1.31)	0.666	0.91(0.67-1.23)	0.517
	rs3212955	Intestinal	145	412	457	AA	ref.		ref.		ref.
			97	354	394	AG	0.89(0.66-1.22)	0.473	0.80(0.58-1.10)	0.174	0.87(0.65-1.16)	0.33
			26	80	85	GG	0.90(0.55-1.49)	0.68	0.75(0.44-1.27)	0.284	0.87(0.54-1.39)	0.548
						(GG+AG) vs. AA	0.90(0.67-1.20)	0.477	0.79(0.58-1.07)	0.125	0.87(0.66-1.14)	0.308
						GG vs. (AG+AA)	0.94(0.58-1.54)	0.809	0.80(0.48-1.35)	0.411	0.90(0.57-1.43)	0.666
		Diffuse	221	412	457	AA	ref.		ref.		ref.
			190	354	394	AG	1.05(0.82-1.34)	0.693	1.01(0.79-1.30)	0.915	1.03(0.83-1.29)	0.776
			41	80	85	GG	0.97(0.64-1.47)	0.894	0.96(0.63-1.47)	0.844	0.97(0.67-1.42)	0.876
						(GG+AG) vs. AA	1.04(0.82-1.31)	0.767	1.00(0.79-1.27)	0.974	1.02(0.83-1.26)	0.838
						GG vs. (AG+AA)	0.94(0.63-1.40)	0.753	0.95(0.63-1.43)	0.814	0.95(0.66-1.37)	0.794
	rs3212961	Intestinal	73	222	261	CC	ref.		ref.		ref.
			137	426	467	AC	0.95(0.67-1.33)	0.749	1.14(0.80-1.63)	0.462	1.05(0.77-1.45)	0.758
			57	199	207	AA	0.80(0.52-1.21)	0.286	1.07(0.68-1.67)	0.772	0.92(0.62-1.36)	0.682
						(AA+AC) vs. CC	0.90(0.65-1.25)	0.523	1.12(0.80-1.57)	0.506	1.01(0.75-1.37)	0.939
						AA vs. (AC+CC)	0.83(0.58-1.17)	0.287	0.97(0.67-1.40)	0.868	0.89(0.64-1.24)	0.489
		Diffuse	121	222	261	CC	ref.		ref.		ref.
			231	426	467	AC	0.98(0.74-1.29)	0.883	1.05(0.79-1.38)	0.761	1.03(0.80-1.33)	0.809
			99	199	207	AA	0.89(0.64-1.25)	0.509	1.07(0.76-1.51)	0.696	0.98(0.73-1.33)	0.901
						(AA+AC) vs. CC	0.96(0.74-1.24)	0.731	1.06(0.81-1.38)	0.695	1.02(0.80-1.29)	0.894
						AA vs. (AC+CC)	0.91(0.69-1.20)	0.514	1.06(0.79-1.41)	0.704	0.97(0.75-1.24)	0.789
	rs3212986	Intestinal	138	398	418	GG	ref.		ref.		ref.
			105	356	404	GT	0.95(0.70-1.29)	0.748	0.79(0.58-1.08)	0.143	0.89(0.67-1.18)	0.407
			25	95	111	TT	0.74(0.45-1.22)	0.244	0.56(0.33-0.95)	0.03	0.68(0.43-1.09)	0.107
						(TT+GT) vs. GG	0.90(0.68-1.20)	0.481	0.73(0.54-0.99)	0.041	0.84(0.64-1.10)	0.195
						TT vs. (GT+GG)	0.75(0.46-1.23)	0.255	0.60(0.36-0.99)	0.047	0.70(0.44-1.11)	0.128
		Diffuse	204	398	418	GG	ref.		ref.		ref.
			199	356	404	GT	1.14(0.89-1.46)	0.298	1.02(0.79-1.31)	0.893	1.08(0.86-1.34)	0.525
			49	95	111	TT	1.02(0.69-1.50)	0.93	0.89(0.60-1.32)	0.565	0.95(0.67-1.34)	0.759
						(TT+GT) vs. GG	1.11(0.88-1.40)	0.374	0.99(0.78-1.26)	0.935	1.05(0.85-1.29)	0.664
						TT vs. (GT+GG)	0.95(0.65-1.37)	0.775	0.89(0.61-1.29)	0.526	0.91(0.65-1.28)	0.6
	rs735482	Intestinal	81	249	305	AA	ref.		ref.		ref.
			135	420	447	AC	0.95(0.68-1.33)	0.771	1.20(0.85-1.70)	0.3	1.08(0.79-1.47)	0.631
			51	176	180	CC	0.84(0.55-1.28)	0.406	1.17(0.75-1.83)	0.481	0.98(0.66-1.45)	0.915
						(CC+AC) vs. AA	0.92(0.67-1.26)	0.587	1.19(0.86-1.64)	0.303	1.05(0.78-1.41)	0.748
						CC vs. (AC+AA)	0.85(0.59-1.23)	0.395	1.03(0.70-1.51)	0.885	0.92(0.66-1.30)	0.648
		Diffuse	139	249	305	AA	ref.		ref.		ref.
			230	420	447	AC	0.97(0.75-1.27)	0.841	1.13(0.86-1.48)	0.375	1.06(0.83-1.35)	0.632
			83	176	180	CC	0.83(0.59-1.16)	0.27	1.04(0.73-1.47)	0.843	0.93(0.69-1.27)	0.649
						(CC+AC) vs. AA	0.93(0.72-1.20)	0.577	1.11(0.86-1.43)	0.444	1.02(0.82-1.28)	0.845
						CC vs. (AC+AA)	0.85(0.63-1.14)	0.273	0.97(0.71-1.31)	0.829	0.90(0.69-1.18)	0.456
ERCC2	rs1052555	Intestinal	243	748	830	CC	ref.		ref.		ref.
			23	95	104	CT	0.76(0.47-1.25)	0.288	0.93(0.55-1.55)	0.768	0.81(0.51-1.29)	0.381
			2	3	2	TT	1.28(0.18-8.87)	0.803	1.90(0.18-20.73)	0.597	1.89(0.31-11.62)	0.493
						(TT+CT) vs. CC	0.79(0.49-1.27)	0.324	0.95(0.58-1.58)	0.852	0.85(0.54-1.33)	0.47
						TT vs. (CT+CC)	1.27(0.18-8.77)	0.807	1.96(0.17-22.08)	0.586	1.90(0.31-11.78)	0.488
		Diffuse	394	748	830	CC	ref.		ref.		ref.
			57	95	104	CT	1.13(0.79-1.60)	0.516	1.29(0.89-1.86)	0.17	1.18(0.85-1.62)	0.321
			2	3	2	TT	1.18(0.19-7.18)	0.861	3.34(0.46-24.19)	0.232	2.00(0.38-10.48)	0.413
						(TT+CT) vs. CC	1.12(0.79-1.60)	0.512	1.32(0.92-1.89)	0.128	1.19(0.87-1.63)	0.276
						TT vs. (CT+CC)	1.12(0.18-6.84)	0.9	3.27(0.45-23.61)	0.241	1.93(0.37-10.12)	0.436
	rs13181	Intestinal	233	726	803	TT	ref.		ref.		ref.
			33	116	130	GT	0.95(0.62-1.46)	0.818	1.14(0.73-1.78)	0.579	1.02(0.68-1.52)	0.931
			2	4	3	GG	0.89(0.15-5.39)	0.9	1.76(0.18-17.09)	0.625	1.28(0.23-7.20)	0.78
						(GG+GT) vs. TT	0.95(0.62-1.44)	0.799	1.15(0.74-1.79)	0.526	1.03(0.69-1.53)	0.888
						GG vs. (GT+TT)	0.86(0.14-5.21)	0.874	1.75(0.17-17.70)	0.635	1.25(0.22-7.05)	0.804
		Diffuse	386	726	803	TT	ref.		ref.		ref.
			64	116	130	GT	1.04(0.75-1.46)	0.801	1.21(0.86-1.70)	0.28	1.09(0.81-1.48)	0.559
			3	4	3	GG	1.24(0.27-5.66)	0.777	3.50(0.68-17.88)	0.133	1.95(0.49-7.80)	0.346
						(GG+GT) vs. TT	1.05(0.76-1.46)	0.777	1.25(0.89-1.75)	0.195	1.11(0.83-1.50)	0.477
						GG vs. (GT+TT)	1.19(0.26-5.41)	0.82	3.39(0.67-17.31)	0.142	1.88(0.47-7.50)	0.371
	rs238406	Intestinal	82	246	288	GG	ref.		ref.		ref.
			131	426	456	GT	0.98(0.70-1.36)	0.884	1.00(0.71-1.40)	0.984	0.99(0.73-1.35)	0.96
			55	172	187	TT	0.95(0.63-1.44)	0.816	0.96(0.62-1.50)	0.861	0.96(0.65-1.42)	0.846
						(TT+GT) vs. GG	0.98(0.71-1.34)	0.882	0.99(0.72-1.38)	0.963	0.99(0.74-1.32)	0.945
						TT vs. (GT+GG)	0.97(0.68-1.39)	0.885	0.98(0.68-1.43)	0.929	0.98(0.70-1.37)	0.906
		Diffuse	128	246	288	GG	ref.		ref.		ref.
			235	426	456	GT	1.07(0.82-1.40)	0.616	1.15(0.87-1.51)	0.325	1.12(0.88-1.43)	0.363
			88	172	187	TT	1.00(0.71-1.40)	0.985	1.17(0.82-1.65)	0.387	1.06(0.78-1.43)	0.73
						(TT+GT) vs. GG	1.05(0.81-1.35)	0.723	1.15(0.89-1.50)	0.286	1.10(0.87-1.39)	0.416
						TT vs. (GT+GG)	0.96(0.72-1.28)	0.78	1.06(0.79-1.43)	0.69	0.98(0.75-1.28)	0.881
	rs238417	Intestinal	83	239	276	GG	ref.		ref.		ref.
			124	429	464	CG	0.86(0.62-1.20)	0.38	0.89(0.63-1.25)	0.5	0.88(0.64-1.19)	0.4
			60	167	173	CC	1.03(0.68-1.55)	0.884	1.07(0.69-1.65)	0.767	1.07(0.73-1.56)	0.741
						(CC+CG) vs. GG	0.91(0.67-1.25)	0.56	0.94(0.68-1.31)	0.727	0.93(0.70-1.24)	0.624
						CC vs. (CG+GG)	1.13(0.80-1.61)	0.491	1.17(0.81-1.69)	0.403	1.17(0.84-1.62)	0.35
		Diffuse	131	239	276	GG	ref.		ref.		ref.
			229	429	464	CG	0.98(0.75-1.29)	0.891	1.08(0.82-1.42)	0.595	1.03(0.81-1.32)	0.792
			91	167	173	CC	0.99(0.71-1.39)	0.972	1.19(0.84-1.67)	0.336	1.08(0.80-1.46)	0.628
						(CC+CG) vs. GG	0.98(0.76-1.27)	0.902	1.11(0.86-1.44)	0.432	1.05(0.83-1.32)	0.705
						CC vs. (CG+GG)	1.01(0.76-1.35)	0.929	1.13(0.84-1.53)	0.41	1.06(0.81-1.38)	0.678
ERCC3	rs4150441	Intestinal	86	276	299	GG	ref.		ref.		ref.
			137	409	452	AG	1.02(0.74-1.42)	0.886	1.17(0.84-1.64)	0.361	1.07(0.79-1.44)	0.675
			44	162	176	AA	0.80(0.51-1.24)	0.319	0.94(0.60-1.47)	0.768	0.85(0.57-1.28)	0.446
						(AA+GG) vs. GG	0.96(0.71-1.31)	0.795	1.11(0.80-1.53)	0.539	1.01(0.75-1.34)	0.973
						AA vs. (AG+GG)	0.80(0.55-1.18)	0.26	0.85(0.57-1.27)	0.438	0.83(0.58-1.18)	0.295
		Diffuse	162	276	299	GG	ref.		ref.		ref.
			208	409	452	AG	0.86(0.66-1.11)	0.244	0.88(0.68-1.15)	0.358	0.86(0.68-1.09)	0.218
			82	162	176	AA	0.85(0.60-1.18)	0.328	0.90(0.64-1.26)	0.534	0.86(0.64-1.17)	0.332
						(AA+GG) vs. GG	0.85(0.67-1.09)	0.197	0.89(0.69-1.14)	0.345	0.86(0.69-1.07)	0.184
						AA vs. (AG+GG)	0.93(0.69-1.25)	0.62	0.96(0.71-1.30)	0.804	0.94(0.72-1.23)	0.652
	rs4150448	Intestinal	216	662	747	GG	ref.		ref.		ref.
			47	173	173	AG	0.81(0.56-1.18)	0.267	1.12(0.76-1.66)	0.571	0.91(0.64-1.29)	0.593
			4	11	12	AA	0.99(0.30-3.26)	0.982	1.07(0.30-3.94)	0.914	0.96(0.31-2.96)	0.947
						(AA+GG) vs. GG	0.82(0.57-1.18)	0.288	1.12(0.76-1.63)	0.573	0.91(0.65-1.28)	0.599
						AA vs. (AG+GG)	1.02(0.31-3.37)	0.971	1.06(0.28-3.98)	0.931	0.98(0.32-3.00)	0.965
		Diffuse	368	662	747	GG	ref.		ref.		ref.
			75	173	173	AG	0.78(0.58-1.06)	0.111	0.93(0.68-1.27)	0.653	0.83(0.63-1.10)	0.195
			9	11	12	AA	1.44(0.59-3.51)	0.429	1.58(0.64-3.90)	0.32	1.47(0.67-3.23)	0.338
						(AA+GG) vs. GG	0.82(0.61-1.10)	0.183	0.97(0.72-1.32)	0.863	0.87(0.67-1.14)	0.313
						AA vs. (AG+GG)	1.48(0.61-3.62)	0.391	1.60(0.65-3.97)	0.31	1.50(0.68-3.31)	0.31
	rs4150506	Intestinal	129	416	433	CC	ref.		ref.		ref.
			115	340	408	CT	1.07(0.79-1.45)	0.657	0.96(0.70-1.32)	0.813	1.02(0.77-1.35)	0.882
			24	83	88	TT	0.89(0.52-1.50)	0.65	0.86(0.50-1.48)	0.597	0.88(0.54-1.43)	0.608
						(TT+CT) vs. CC	1.03(0.77-1.38)	0.828	0.95(0.70-1.28)	0.712	0.99(0.76-1.30)	0.961
						TT vs. (CT+CC)	0.85(0.52-1.41)	0.535	0.88(0.52-1.48)	0.627	0.87(0.55-1.39)	0.559
		Diffuse	225	416	433	CC	ref.		ref.		ref.
			185	340	408	CT	0.99(0.77-1.26)	0.923	0.87(0.68-1.11)	0.264	0.94(0.75-1.17)	0.554
			43	83	88	TT	0.94(0.62-1.41)	0.758	0.92(0.61-1.40)	0.711	0.93(0.64-1.35)	0.711
						(TT+CT) vs. CC	0.98(0.78-1.23)	0.852	0.88(0.69-1.11)	0.28	0.93(0.76-1.15)	0.524
						TT vs. (CT+CC)	0.95(0.64-1.40)	0.783	0.99(0.66-1.48)	0.969	0.96(0.68-1.38)	0.842
ERCC4	rs1799801	Intestinal	171	516	576	TT	ref.		ref.		ref.
			88	293	309	CT	0.89(0.65-1.21)	0.447	0.90(0.65-1.24)	0.518	0.89(0.67-1.19)	0.422
			8	38	51	CC	0.54(0.24-1.24)	0.145	0.53(0.23-1.18)	0.119	0.54(0.25-1.16)	0.116
						(CC+CT) vs. TT	0.84(0.63-1.14)	0.266	0.85(0.62-1.16)	0.291	0.84(0.64-1.12)	0.233
						CC vs. (CT+TT)	0.56(0.25-1.27)	0.165	0.54(0.24-1.21)	0.134	0.57(0.26-1.21)	0.14
		Diffuse	283	516	576	TT	ref.		ref.		ref.
			134	293	309	CT	0.82(0.64-1.06)	0.133	0.86(0.66-1.11)	0.251	0.84(0.67-1.06)	0.138
			35	38	51	CC	1.73(1.06-2.82)	0.027	1.39(0.86-2.26)	0.178	1.53(1.00-2.33)	0.048
						(CC+CT) vs. TT	0.92(0.73-1.17)	0.517	0.93(0.73-1.19)	0.582	0.93(0.75-1.15)	0.495
						CC vs. (CT+TT)	1.84(1.14-2.98)	0.013	1.48(0.92-2.37)	0.108	1.62(1.07-2.46)	0.021
	rs2276464	Intestinal	174	519	579	GG	ref.		ref.		ref.
			87	287	304	CG	0.86(0.63-1.18)	0.355	0.89(0.65-1.23)	0.483	0.87(0.65-1.16)	0.348
			7	38	45	CC	0.47(0.20-1.12)	0.088	0.50(0.21-1.18)	0.114	0.49(0.22-1.10)	0.085
						(CC+CG) vs. GG	0.81(0.60-1.10)	0.179	0.84(0.61-1.15)	0.274	0.82(0.62-1.09)	0.173
						CC vs. (CG+GG)	0.49(0.21-1.15)	0.099	0.52(0.22-1.22)	0.132	0.51(0.23-1.15)	0.103
		Diffuse	286	519	579	GG	ref.		ref.		ref.
			133	287	304	CG	0.83(0.64-1.07)	0.141	0.87(0.67-1.13)	0.283	0.84(0.67-1.06)	0.142
			34	38	45	CC	1.68(1.03-2.74)	0.039	1.55(0.94-2.55)	0.085	1.58(1.03-2.43)	0.036
						(CC+CG) vs. GG	0.92(0.73-1.17)	0.505	0.95(0.75-1.22)	0.699	0.93(0.75-1.16)	0.516
						CC vs. (CG+GG)	1.77(1.09-2.88)	0.021	1.64(1.00-2.67)	0.05	1.68(1.10-2.55)	0.017
	rs254942	Intestinal	169	510	550	TT	ref.		ref.		ref.
			78	295	326	CT	0.78(0.57-1.08)	0.131	0.83(0.60-1.16)	0.274	0.77(0.57-1.04)	0.084
			20	31	39	CC	2.03(1.07-3.82)	0.029	1.78(0.93-3.38)	0.08	1.92(1.10-3.36)	0.023
						(CC+CT) vs. TT	0.90(0.66-1.21)	0.466	0.93(0.68-1.27)	0.653	0.88(0.66-1.16)	0.357
						CC vs. (CT+TT)	2.14(1.16-3.96)	0.015	1.86(1.00-3.48)	0.052	2.05(1.19-3.53)	0.01
		Diffuse	273	510	550	TT	ref.		ref.		ref.
			157	295	326	CT	0.97(0.76-1.24)	0.788	0.97(0.75-1.25)	0.796	0.96(0.77-1.20)	0.71
			19	31	39	CC	1.12(0.62-2.04)	0.708	0.98(0.54-1.77)	0.936	1.06(0.62-1.80)	0.835
						(CC+CT) vs. TT	0.98(0.77-1.25)	0.885	0.97(0.76-1.23)	0.786	0.97(0.78-1.20)	0.778
						CC vs. (CT+TT)	1.16(0.64-2.09)	0.626	0.98(0.54-1.78)	0.95	1.09(0.64-1.84)	0.748
ERCC5	rs1047768	Intestinal	133	450	481	TT	ref.		ref.		ref.
			110	323	362	CT	1.12(0.83-1.53)	0.453	0.97(0.71-1.34)	0.862	1.06(0.80-1.40)	0.701
			23	75	91	CC	1.05(0.62-1.78)	0.852	0.85(0.49-1.47)	0.554	0.95(0.58-1.56)	0.836
						(CC+CT) vs. TT	1.11(0.83-1.48)	0.481	0.95(0.70-1.28)	0.738	1.04(0.79-1.36)	0.798
						CC vs. (CT+TT)	1.00(0.60-1.68)	0.994	0.86(0.50-1.46)	0.578	0.92(0.57-1.49)	0.747
		Diffuse	230	450	481	TT	ref.		ref.		ref.
			178	323	362	CT	1.06(0.83-1.36)	0.622	1.01(0.79-1.30)	0.934	1.03(0.82-1.28)	0.818
			44	75	91	CC	1.16(0.77-1.74)	0.484	1.00(0.66-1.53)	0.999	1.08(0.75-1.56)	0.684
						(CC+CT) vs. TT	1.08(0.86-1.36)	0.501	1.01(0.80-1.28)	0.927	1.04(0.84-1.28)	0.737
						CC vs. (CT+TT)	1.14(0.77-1.70)	0.511	1.00(0.67-1.49)	0.989	1.07(0.75-1.53)	0.711
	rs2094258	Intestinal	96	307	347	GG	ref.		ref.		ref.
			129	398	428	AG	0.97(0.71-1.34)	0.865	1.10(0.79-1.52)	0.582	1.02(0.76-1.37)	0.9
			41	131	143	AA	0.94(0.60-1.47)	0.786	1.09(0.68-1.74)	0.73	1.03(0.68-1.56)	0.898
						(AA+GG) vs. GG	0.97(0.72-1.31)	0.833	1.09(0.80-1.50)	0.578	1.02(0.77-1.35)	0.883
						AA vs. (AG+GG)	0.96(0.64-1.43)	0.838	1.02(0.67-1.56)	0.921	1.02(0.70-1.48)	0.933
		Diffuse	193	307	347	GG	ref.		ref.		ref.
			195	398	428	AG	0.74(0.58-0.96)	0.022	0.78(0.60-1.01)	0.059	0.77(0.61-0.97)	0.025
			61	131	143	AA	0.72(0.50-1.03)	0.075	0.80(0.56-1.15)	0.227	0.77(0.56-1.07)	0.117
						(AA+GG) vs. GG	0.74(0.59-0.94)	0.014	0.79(0.62-1.00)	0.05	0.77(0.62-0.96)	0.018
						AA vs. (AG+GG)	0.85(0.61-1.19)	0.341	0.91(0.65-1.28)	0.594	0.89(0.66-1.20)	0.442
	rs2296147	Intestinal	168	535	588	TT	ref.		ref.		ref.
			87	269	294	CT	1.03(0.75-1.40)	0.864	1.05(0.76-1.46)	0.756	1.02(0.76-1.37)	0.889
			13	38	45	CC	1.20(0.60-2.38)	0.607	0.93(0.45-1.93)	0.84	1.07(0.56-2.04)	0.834
						(CC+CT) vs. TT	1.05(0.78-1.41)	0.765	1.04(0.76-1.42)	0.809	1.03(0.78-1.36)	0.853
						CC vs. (CT+TT)	1.18(0.60-2.33)	0.627	0.92(0.45-1.89)	0.816	1.06(0.57-2.00)	0.846
		Diffuse	284	535	588	TT	ref.		ref.		ref.
			138	269	294	CT	0.97(0.75-1.25)	0.793	0.95(0.73-1.24)	0.722	0.95(0.76-1.20)	0.681
			30	38	45	CC	1.62(0.97-2.69)	0.063	1.50(0.90-2.51)	0.119	1.56(1.00-2.43)	0.052
						(CC+CT) vs. TT	1.04(0.82-1.32)	0.735	1.02(0.80-1.31)	0.852	1.03(0.83-1.27)	0.826
						CC vs. (CT+TT)	1.63(0.99-2.69)	0.056	1.52(0.92-2.51)	0.101	1.57(1.01-2.44)	0.043
	rs4150291	Intestinal	224	724	798	AA	ref.		ref.		ref.
			42	117	127	AT	1.26(0.84-1.88)	0.261	1.13(0.74-1.71)	0.576	1.15(0.80-1.68)	0.451
			2	5	9	TT	1.10(0.20-5.94)	0.912	0.52(0.09-2.99)	0.462	0.81(0.17-3.77)	0.783
						(TT+AT) vs. AA	1.25(0.84-1.86)	0.268	1.08(0.72-1.63)	0.7	1.13(0.79-1.63)	0.504
						TT vs. (AT+AA)	1.06(0.20-5.68)	0.95	0.52(0.09-2.95)	0.46	0.79(0.17-3.68)	0.763
		Diffuse	372	724	798	AA	ref.		ref.		ref.
			76	117	127	AT	1.28(0.93-1.76)	0.128	1.20(0.86-1.66)	0.277	1.24(0.93-1.65)	0.145
			5	5	9	TT	1.84(0.52-6.54)	0.344	1.44(0.45-4.54)	0.538	1.55(0.54-4.39)	0.414
						(TT+AT) vs. AA	1.30(0.96-1.78)	0.095	1.22(0.88-1.67)	0.23	1.25(0.95-1.66)	0.112
						TT vs. (AT+AA)	1.77(0.50-6.27)	0.378	1.40(0.44-4.41)	0.567	1.49(0.53-4.24)	0.452
	rs4150383	Intestinal	242	757	820	GG	ref.		ref.		ref.
			26	85	108	AG	0.93(0.57-1.51)	0.764	0.85(0.52-1.37)	0.495	0.85(0.54-1.33)	0.47
			0	3	3	AA	/	/	/	/	/	/
						(AA+GG) vs. GG	0.91(0.56-1.47)	0.701	0.83(0.51-1.34)	0.435	0.83(0.53-1.29)	0.406
						AA vs. (AG+GG)	/	/	/	/	/	/
		Diffuse	401	757	820	GG	ref.		ref.		ref.
			46	85	108	AG	1.00(0.68-1.47)	0.997	0.90(0.61-1.31)	0.572	0.92(0.65-1.30)	0.641
			3	3	3	AA	2.18(0.43-11.18)	0.35	2.22(0.42-11.80)	0.348	2.05(0.50-8.40)	0.32
						(AA+GG) vs. GG	1.04(0.71-1.51)	0.848	0.93(0.64-1.35)	0.708	0.95(0.68-1.34)	0.784
						AA vs. (AG+GG)	2.21(0.43-11.30)	0.342	2.25(0.42-11.89)	0.342	2.07(0.50-8.46)	0.314
XPA	rs10817938	Intestinal	149	488	595	TT	ref.		ref.		ref.
			104	318	299	CT	1.11(0.82-1.50)	0.511	1.35(0.98-1.85)	0.069	1.17(0.88-1.55)	0.273
			14	40	38	CC	1.37(0.70-2.66)	0.359	2.17(1.05-4.51)	0.037	1.65(0.88-3.08)	0.119
						(CC+CT) vs. TT	1.13(0.84-1.51)	0.411	1.41(1.04-1.91)	0.029	1.21(0.92-1.59)	0.165
						CC vs. (CT+TT)	1.29(0.67-2.46)	0.447	1.79(0.89-3.60)	0.102	1.50(0.81-2.76)	0.194
		Diffuse	283	488	595	TT	ref.		ref.		ref.
			153	318	299	CT	0.83(0.65-1.06)	0.142	1.06(0.82-1.37)	0.648	0.92(0.74-1.15)	0.48
			16	40	38	CC	0.69(0.37-1.25)	0.219	1.01(0.54-1.89)	0.975	0.84(0.48-1.47)	0.538
						(CC+CT) vs. TT	0.82(0.64-1.03)	0.092	1.05(0.82-1.35)	0.683	0.91(0.74-1.13)	0.411
						CC vs. (CT+TT)	0.73(0.40-1.33)	0.308	0.99(0.53-1.83)	0.962	0.86(0.50-1.50)	0.604
	rs2808668	Intestinal	65	243	224	TT	ref.		ref.		ref.
			140	401	482	CT	1.35(0.95-1.91)	0.094	0.91(0.63-1.31)	0.624	1.16(0.84-1.61)	0.373
			62	199	223	CC	1.16(0.77-1.75)	0.474	0.84(0.54-1.31)	0.447	1.08(0.73-1.58)	0.708
						(CC+CT) vs. TT	1.28(0.92-1.79)	0.139	0.89(0.62-1.26)	0.505	1.14(0.83-1.55)	0.423
						CC vs. (CT+TT)	0.95(0.68-1.34)	0.774	0.92(0.65-1.31)	0.633	0.97(0.71-1.34)	0.864
		Diffuse	104	243	224	TT	ref.		ref.		ref.
			221	401	482	CT	1.34(1.00-1.78)	0.048	0.96(0.71-1.29)	0.791	1.15(0.88-1.49)	0.306
			126	199	223	CC	1.48(1.07-2.05)	0.018	1.15(0.82-1.61)	0.42	1.35(1.01-1.82)	0.045
						(CC+CT) vs. TT	1.38(1.06-1.81)	0.018	1.02(0.77-1.35)	0.896	1.21(0.95-1.55)	0.125
						CC vs. (CT+TT)	1.24(0.95-1.62)	0.109	1.19(0.91-1.56)	0.195	1.25(0.99-1.58)	0.067
	rs3176629	Intestinal	221	688	754	CC	ref.		ref.		ref.
			45	145	169	CT	0.98(0.67-1.44)	0.909	0.94(0.63-1.40)	0.761	0.95(0.66-1.36)	0.78
			2	12	11	TT	0.45(0.10-2.09)	0.307	0.52(0.11-2.56)	0.424	0.48(0.11-2.10)	0.326
						(TT+CT) vs. CC	0.93(0.64-1.36)	0.714	0.91(0.61-1.35)	0.628	0.91(0.64-1.30)	0.607
						TT vs. (CT+CC)	0.45(0.10-2.08)	0.305	0.52(0.11-2.57)	0.424	0.48(0.11-2.10)	0.326
		Diffuse	374	688	754	CC	ref.		ref.		ref.
			75	145	169	CT	0.97(0.71-1.33)	0.868	0.96(0.70-1.31)	0.782	0.93(0.71-1.24)	0.631
			4	12	11	TT	0.64(0.20-2.01)	0.439	0.53(0.16-1.77)	0.3	0.59(0.20-1.73)	0.333
						(TT+CT) vs. CC	0.95(0.70-1.29)	0.736	0.92(0.68-1.26)	0.615	0.91(0.69-1.19)	0.485
						TT vs. (CT+CC)	0.64(0.20-2.02)	0.445	0.54(0.16-1.80)	0.312	0.59(0.20-1.74)	0.338
XPC	rs1870134	Intestinal	147	437	481	GG	ref.		ref.		ref.
			98	343	390	CG	0.86(0.63-1.16)	0.32	0.78(0.57-1.08)	0.13	0.81(0.61-1.08)	0.144
			23	62	63	CC	1.18(0.69-2.01)	0.551	1.02(0.58-1.81)	0.944	1.06(0.64-1.74)	0.83
						(CC+CG) vs. GG	0.91(0.68-1.21)	0.502	0.82(0.61-1.11)	0.199	0.85(0.65-1.11)	0.23
						CC vs. (CG+GG)	1.27(0.75-2.14)	0.377	1.14(0.65-1.97)	0.651	1.16(0.71-1.88)	0.549
		Diffuse	234	437	481	GG	ref.		ref.		ref.
			197	343	390	CG	1.09(0.86-1.38)	0.494	0.99(0.77-1.26)	0.931	1.03(0.83-1.28)	0.809
			21	62	63	CC	0.65(0.39-1.10)	0.111	0.61(0.35-1.05)	0.072	0.62(0.38-1.01)	0.053
						(CC+CG) vs. GG	1.02(0.81-1.29)	0.861	0.94(0.74-1.19)	0.59	0.97(0.78-1.19)	0.75
						CC vs. (CG+GG)	0.64(0.38-1.06)	0.084	0.60(0.35-1.03)	0.064	0.61(0.38-0.98)	0.042
	rs2228000	Intestinal	145	396	424	CC	ref.		ref.		ref.
			89	368	408	CT	0.66(0.48-0.91)	0.011	0.65(0.47-0.90)	0.01	0.65(0.49-0.87)	0.004
			32	77	95	TT	1.01(0.63-1.64)	0.953	1.08(0.65-1.77)	0.776	1.05(0.68-1.63)	0.818
						(TT+CT) vs. CC	0.73(0.55-0.98)	0.036	0.73(0.54-0.98)	0.038	0.72(0.55-0.95)	0.019
						TT vs. (CT+CC)	1.22(0.77-1.92)	0.406	1.30(0.81-2.10)	0.282	1.27(0.83-1.94)	0.268
		Diffuse	220	396	424	CC	ref.		ref.		ref.
			186	368	408	CT	0.91(0.71-1.16)	0.457	0.90(0.71-1.16)	0.426	0.90(0.72-1.12)	0.356
			47	77	95	TT	1.04(0.69-1.55)	0.859	0.92(0.61-1.39)	0.703	1.01(0.71-1.46)	0.942
						(TT+CT) vs. CC	0.94(0.74-1.18)	0.58	0.91(0.72-1.15)	0.429	0.92(0.75-1.14)	0.456
						TT vs. (CT+CC)	1.07(0.72-1.57)	0.743	0.98(0.66-1.44)	0.903	1.06(0.75-1.49)	0.754
	rs2228001	Intestinal	111	325	380	AA	ref.		ref.		ref.
			115	401	431	AC	0.83(0.61-1.14)	0.249	0.89(0.64-1.23)	0.47	0.88(0.66-1.18)	0.384
			42	116	120	CC	1.07(0.69-1.64)	0.776	1.25(0.79-1.97)	0.343	1.19(0.80-1.78)	0.397
						(CC+AC) vs. AA	0.89(0.66-1.19)	0.424	0.96(0.71-1.30)	0.786	0.94(0.72-1.24)	0.678
						CC vs. (AC+AA)	1.18(0.79-1.77)	0.41	1.34(0.87-2.05)	0.18	1.28(0.88-1.86)	0.198
		Diffuse	177	325	380	AA	ref.		ref.		ref.
			215	401	431	AC	0.99(0.77-1.27)	0.908	1.07(0.83-1.38)	0.607	1.03(0.82-1.29)	0.782
			61	116	120	CC	0.98(0.68-1.42)	0.917	1.19(0.82-1.74)	0.361	1.09(0.78-1.51)	0.631
						(CC+AC) vs. AA	0.98(0.78-1.25)	0.897	1.09(0.86-1.39)	0.476	1.04(0.84-1.29)	0.715
						CC vs. (AC+AA)	1.00(0.71-1.40)	0.977	1.14(0.81-1.62)	0.452	1.06(0.78-1.45)	0.691
	rs2470352	Intestinal	266	842	928	AA	ref.		ref.		ref.
			2	3	6	AT	2.10(0.33-13.19)	0.429	1.38(0.25-7.78)	0.713	1.61(0.33-7.90)	0.556
		Diffuse	450	842	928	AA	ref.		ref.		ref.
			2	3	6	AT	1.37(0.23-8.30)	0.734	0.73(0.14-3.86)	0.712	0.90(0.19-4.27)	0.898
	rs2607775	Intestinal	239	795	864	CC	ref.		ref.		ref.
			28	51	70	CG	2.07(1.24-3.48)	0.006	1.52(0.91-2.54)	0.108	1.85(1.17-2.92)	0.009
			1	0	1	GG	/	/	1.43(0.09-23.16)	0.802	3.59(0.22-59.30)	0.369
						(GG+CG) vs. CC	2.15(1.29-3.59)	0.003	1.52(0.92-2.52)	0.106	1.88(1.19-2.95)	0.006
						GG vs. (CG+CC)	/	/	1.37(0.08-22.19)	0.825	3.39(0.21-54.98)	0.391
		Diffuse	408	795	864	CC	ref.		ref.		ref.
			43	51	70	CG	1.71(1.11-2.62)	0.015	1.33(0.87-2.02)	0.185	1.55(1.07-2.25)	0.021
			2	0	1	GG	/	/	2.56(0.23-29.04)	0.45	4.90(0.44-55.21)	0.198
						(GG+CG) vs. CC	1.76(1.15-2.70)	0.009	1.35(0.90-2.04)	0.152	1.59(1.11-2.29)	0.013
						GG vs. (CG+CC)	/	/	2.45(0.22-27.78)	0.47	4.68(0.42-52.61)	0.211
DDB2	rs2029298	Intestinal	103	399	451	GG	ref.		ref.		ref.
			137	350	389	AG	1.52(1.12-2.07)	0.008	1.47(1.07-2.03)	0.019	1.53(1.15-2.04)	0.004
			27	96	95	AA	0.98(0.60-1.61)	0.945	1.10(0.65-1.87)	0.714	1.04(0.65-1.66)	0.879
						(AA+AG) vs. GG	1.39(1.04-1.87)	0.028	1.40(1.03-1.89)	0.033	1.41(1.07-1.86)	0.014
						AA vs. (AG+GG)	0.78(0.49-1.26)	0.311	0.89(0.54-1.49)	0.664	0.82(0.52-1.28)	0.374
		Diffuse	203	399	451	GG	ref.		ref.		ref.
			208	350	389	AG	1.15(0.90-1.47)	0.264	1.16(0.90-1.48)	0.256	1.16(0.93-1.45)	0.183
			40	96	95	AA	0.80(0.53-1.20)	0.28	0.91(0.60-1.39)	0.658	0.85(0.58-1.24)	0.4
						(AA+AG) vs. GG	1.07(0.85-1.35)	0.551	1.11(0.87-1.40)	0.397	1.10(0.89-1.35)	0.391
						AA vs. (AG+GG)	0.75(0.50-1.10)	0.142	0.84(0.56-1.27)	0.413	0.79(0.55-1.13)	0.193
	rs326222	Intestinal	123	436	480	TT	ref.		ref.		ref.
			127	330	393	CT	1.34(0.99-1.81)	0.059	1.21(0.88-1.65)	0.235	1.29(0.98-1.71)	0.074
			18	75	61	CC	0.88(0.50-1.56)	0.668	1.18(0.63-2.20)	0.605	0.99(0.57-1.71)	0.973
						(CC+CT) vs. TT	1.26(0.94-1.68)	0.121	1.21(0.89-1.63)	0.221	1.24(0.95-1.63)	0.114
						CC vs. (CT+TT)	0.78(0.45-1.36)	0.379	1.09(0.59-2.00)	0.789	0.88(0.52-1.50)	0.642
		Diffuse	233	436	480	TT	ref.		ref.		ref.
			197	330	393	CT	1.08(0.85-1.37)	0.534	1.03(0.81-1.31)	0.818	1.06(0.85-1.32)	0.604
			23	75	61	CC	0.58(0.36-0.96)	0.034	0.76(0.45-1.29)	0.315	0.67(0.42-1.07)	0.092
						(CC+CT) vs. TT	0.99(0.79-1.25)	0.945	1.00(0.79-1.26)	0.965	1.00(0.81-1.23)	0.996
						CC vs. (CT+TT)	0.56(0.35-0.92)	0.021	0.75(0.45-1.26)	0.277	0.65(0.41-1.03)	0.066
	rs3781619	Intestinal	92	342	391	AA	ref.		ref.		ref.
			144	380	419	AG	1.47(1.07-2.02)	0.017	1.40(1.01-1.95)	0.043	1.47(1.10-1.98)	0.01
			31	123	124	GG	0.90(0.56-1.45)	0.667	1.06(0.65-1.74)	0.817	0.97(0.62-1.52)	0.909
						(GG+AG) vs. AA	1.32(0.98-1.79)	0.072	1.33(0.97-1.81)	0.077	1.34(1.02-1.78)	0.039
						GG vs. (AG+AA)	0.73(0.47-1.13)	0.159	0.88(0.55-1.40)	0.59	0.78(0.52-1.18)	0.246
		Diffuse	183	342	391	AA	ref.		ref.		ref.
			228	380	419	AG	1.11(0.86-1.42)	0.426	1.16(0.90-1.49)	0.247	1.14(0.91-1.43)	0.243
			41	123	124	GG	0.61(0.41-0.91)	0.016	0.71(0.47-1.06)	0.096	0.66(0.45-0.95)	0.026
						(GG+AG) vs. AA	0.98(0.78-1.25)	0.893	1.06(0.83-1.34)	0.664	1.03(0.83-1.27)	0.819
						GG vs. (AG+AA)	0.58(0.40-0.85)	0.005	0.65(0.44-0.96)	0.029	0.61(0.43-0.87)	0.006
	rs830083	Intestinal	74	310	374	CC	ref.		ref.		ref.
			124	371	423	CG	1.38(0.98-1.95)	0.066	1.31(0.92-1.88)	0.137	1.40(1.02-1.94)	0.04
			70	165	137	GG	1.82(1.23-2.69)	0.003	2.75(1.82-4.17)	1.79×10-6	2.18(1.51-3.14)	2.91×10-5
						(GG+CG) vs. CC	1.52(1.11-2.09)	0.01	1.66(1.20-2.30)	0.002	1.61(1.20-2.16)	0.002
						GG vs. (CG+CC)	1.58(1.13-2.22)	0.008	2.45(1.69-3.55)	2.09×10-6	1.84(1.34-2.53)	1.5×10-4
		Diffuse	126	310	374	CC	ref.		ref.		ref.
			209	371	423	CG	1.33(1.01-1.74)	0.04	1.46(1.11-1.92)	0.007	1.41(1.10-1.80)	0.007
			116	165	137	GG	1.70(1.24-2.34)	1.02×10-3	2.40(1.71-3.36)	3.45×10-7	2.04(1.52-2.72)	1.6×10-6
						(GG+CG) vs. CC	1.44(1.12-1.86)	0.004	1.70(1.31-2.19)	5.31×10-5	1.58(1.26-1.99)	9.32×10-5
						GG vs. (CG+CC)	1.44(1.09-1.89)	0.009	1.92(1.43-2.58)	1.25×10-5	1.67(1.30-2.14)	5.38×10-5
OR and 95%CI were adjusted for age, sex and H. pylori infection.
Abbreviations: GC, gastric cancer; AG, atrophic gastritis; CON, control.
