# Supplementary material for: Association of nucleotide excision repair pathway gene polymorphisms with gastric cancer and atrophic gastritis risks
Source: Oncotarget. 2016 Jan 9;7(6):6972–83. doi: 10.18632/oncotarget.6853 (PMC4872762; doi:10.18632/oncotarget.6853)
Supplement: Supplementary file 5 [file oncotarget-07-6972-s005.xlsx]

## Sheet: Sheet1
Table S6. Results of SNP-SNP interactions
	CON→AG		AG→GC		CON→GC
	XPC rs2607775		XPC rs2607775		XPC rs2607775
	CC	CG+GG	CC	CG+GG	CC	CG+GG
XPA rs10817938
TT	1(ref)	0.81(0.51-1.30)	1(ref)	1.61(1.02-2.55)	1(ref)	1.31(0.87-1.97)
CC+CT	1.31(1.07-1.59)	0.96(0.53-1.76)	0.83(0.68-1.02)	1.85(1.07-3.21)	1.09(0.89-1.33)	1.78(1.07-2.98)
	P for interaction=0.648		P for interaction=0.680		P for interaction=0.777
	XPC rs2607775		XPC rs2607775		XPC rs2607775
	CC	CG+GG	CC	CG+GG	CC	CG+GG
XPA rs2808668
TT	1(ref)	0.75(0.37-1.53)	1(ref)	2.00(1.03-3.90)	1(ref)	1.51(0.80-2.85)
CC+CT	0.78(0.63-0.97)	0.61(0.39-0.98)	1.29(1.03-1.62)	2.30(1.47-3.60)	1.01(0.80-1.26)	1.41(0.94-2.12)
	P for interaction=0.674		P for interaction=0.984		P for interaction=0.980
	XPC rs2607775		XPC rs2607775		XPC rs2607775
	CC	CG+GG	CC	CG+GG	CC	CG+GG
DDB2 rs326222
CT+TT	1(ref)	0.73(0.49-1.09)	1(ref)	1.95(1.34-2.83)	1(ref)	1.43(1.02-1.99)
CC	1.35(0.94-1.94)	1.67(0.47-5.95)	0.59(0.40-0.88)	0.63(0.18-2.26)	0.80(0.53-1.20)	1.06(0.26-4.26)
	P for interaction=0.195		P for interaction=0.761		P for interaction=0.523
	XPC rs2607775		XPC rs2607775		XPC rs2607775
	CC	CG+GG	CC	CG+GG	CC	CG+GG
DDB2 rs3781619
AG+AA	1(ref)	0.85(0.57-1.27)	1(ref)	1.84(1.26-2.67)	1(ref)	1.56(1.10-2.20)
GG	1.16(0.88-1.54)	0.56(0.21-1.49)	0.71(0.53-0.95)	1.11(0.37-3.31)	0.82(0.61-1.11)	0.62(0.24-1.57)
	P for interaction=0.541		P for interaction=0.997		P for interaction=0.322
	XPC rs2607775		XPC rs2607775		XPC rs2607775
	CC	CG+GG	CC	CG+GG	CC	CG+GG
DDB2 rs830083
CG+CC	1(ref)	0.86(0.58-1.29)	1(ref)	1.72(1.16-2.55)	1(ref)	1.49(1.04-2.13)
GG	1.46(1.13-1.89)	0.68(0.26-1.73)	1.36(1.08-1.73)	3.05(1.28-7.26)	2.00(1.56-2.56)	2.06(1.00-4.24)
	P for interaction=0.528		P for interaction=0.495		P for interaction=0.462
	XPA rs10817938		XPA rs10817938		XPA rs10817938
	TT	CC+CT	TT	CC+CT	TT	CC+CT
DDB2 rs326222
CT+TT	1(ref)	1.32(1.08-1.62)	1(ref)	0.82(0.67-1.00)	1(ref)	1.09(0.89-1.32)
CC	1.46(0.94-2.27)	1.76(0.99-3.12)	0.46(0.28-0.75)	0.64(0.36-1.12)	0.67(0.40-1.11)	1.11(0.61-2.05)
	P for interaction=0.510		P for interaction=0.168		P for interaction=0.209
	XPA rs10817938		XPA rs10817938		XPA rs10817938
	TT	CC+CT	TT	CC+CT	TT	CC+CT
DDB2 rs3781619
AG+AA	1(ref)	1.34(1.09-1.64)	1(ref)	0.83(0.68-1.02)	1(ref)	1.12(0.91-1.37)
GG	1.23(0.87-1.73)	1.29(0.85-1.95)	0.62(0.43-0.90)	0.67(0.43-1.04)	0.76(0.53-1.10)	0.86(0.56-1.33)
	P for interaction=0.909		P for interaction=0.346		P for interaction=0.846
	XPA rs10817938		XPA rs10817938		XPA rs10817938
	TT	CC+CT	TT	CC+CT	TT	CC+CT
DDB2 rs830083
CG+CC	1(ref)	1.37(1.11-1.69)	1(ref)	0.81(0.65-1.00)	1(ref)	1.11(0.89-1.37)
GG	1.62(1.18-2.24)	1.62(1.11-2.38)	1.23(0.91-1.65)	1.26(0.89-1.78)	1.99(1.47-2.71)	2.05(1.43-2.94)
	P for interaction=0.588		P for interaction=0.180		P for interaction=0.965
	XPA rs2808668		XPA rs2808668		XPA rs2808668
	TT	CC+CT	TT	CC+CT	TT	CC+CT
DDB2 rs326222
CT+TT	1(ref)	0.77(0.62-0.96)	1(ref)	1.33(1.07-1.66)	1(ref)	1.02(0.82-1.28)
CC	1.14(0.55-2.37)	1.14(0.74-1.75)	0.92(0.44-1.91)	0.63(0.39-1.00)	1.05(0.49-2.25)	0.71(0.44-1.16)
	P for interaction=0.980		P for interaction=0.031 OR=0.38(0.16-0.91)		P for interaction=0.147
	XPA rs2808668		XPA rs2808668		XPA rs2808668
	TT	CC+CT	TT	CC+CT	TT	CC+CT
DDB2 rs3781619
AG+AA	1(ref)	0.79(0.63-0.99)	1(ref)	1.25(1.00-1.57)	1(ref)	0.99(0.78-1.24)
GG	1.10(0.65-1.88)	0.88(0.62-1.25)	0.67(0.37-1.17)	0.88(0.61-1.27)	0.72(0.40-1.31)	0.78(0.54-1.12)
	P for interaction=0.588		P for interaction=0.832		P for interaction=0.812
	XPA rs2808668		XPA rs2808668		XPA rs2808668
	TT	CC+CT	TT	CC+CT	TT	CC+CT
DDB2 rs830083
CG+CC	1(ref)	0.76(0.60-0.96)	1(ref)	1.20(0.94-1.52)	1(ref)	0.91(0.72-1.16)
GG	1.27(0.78-2.07)	1.12(0.80-1.56)	1.08(0.68-1.73)	1.71(1.26-2.33)	1.37(0.84-2.26)	1.92(1.39-2.64)
	P for interaction=0.925		P for interaction=0.368		P for interaction=0.198
OR and 95%CI were calculated by logistic regression with adjustment;
Interaction effects of genotypes and environmental factors on AG and GC risk were evaluated by Likelihood ratio test using a full model.
